# Supplementary material for: DISC1 regulates N-methyl-D-aspartate receptor dynamics: abnormalities induced by a Disc1 mutation modelling a translocation linked to major mental illness
Source: Transl Psychiatry. 2018 Sep 6;8:184. doi: 10.1038/s41398-018-0228-1 (PMC6127284; doi:10.1038/s41398-018-0228-1)
Supplement: Supplementary file 3 — Data Set 1 [file 41398_2018_228_MOESM3_ESM.xlsx]

## Sheet: (a) DESeq2
Whole gene differential expression data with comparisons to RNASeq data from human neurons carrying DISC1 mutations (1Wen et al. Nature. 2014;515:414-418., 2Srikanth et al. Cell Rep. 2015;12:1414-1429.), two large-scale schizophrenia GWAS (3SCZ Working Group of the PGC Nature. 2014;511:421-427., 4Pardinas et al. Nature Genet. 2018;50:381-389.), a large-scale schizophrenia CNV study (5Marshall et …
BaseMean, mean of normalised counts of all samples; pval, p value for control vs t(1;11); padj, p value adjusted for multiple testing
Gene	BaseMean	log2FoldChange	pval	padj	DISC1 mutation1	DISC1 mutation2	SZ GWAS3	SZ GWAS4	SZ CNVs5	Depression GWAS6
NUTM2F	38.5674	-2.66898	7.42937e-27	1.40727e-22
LRRC37A2	244.432	1.03467	1.03e-24	9.7551e-21	LRRC37A2
MIR4458HG	166.763	6.39918	7.70337e-23	4.86391e-19
CPS1	428.553	-2.05073	3.98661e-20	1.88786e-16	CPS1
FOXG1	295.435	-26.9124	1.10319e-19	4.17933e-16	FOXG1	FOXG1		FOXG1
LINC01551	64.6828	-24.8359	5.41982e-17	1.71104e-13
LINC00672	418.271	1.90787	4.12202e-16	1.11542e-12
MEG3	3489.28	10.393	7.37955e-16	1.74729e-12
LOC100506159	24.2322	23.035	7.9736e-15	1.67818e-11
GALNT9	43.8376	-3.22107	1.60509e-14	3.04037e-11
VAX1	307.037	-7.46367	1.83899e-14	3.16674e-11	VAX1
TRIM43	16.1002	-6.31344	4.49806e-14	7.10019e-11
NR2E1	166.471	-7.63589	1.35207e-13	1.97006e-10
ZSCAN4	18.7182	-4.95336	4.25953e-13	5.76314e-10
SKOR2	90.2298	5.25908	5.74774e-13	7.25824e-10
OR2L8	4.03838	-5.27955	3.21439e-12	3.80544e-09
ACYP2	148.268	-0.957376	6.07236e-12	6.65345e-09
LOC100129203	23.4176	1.50729	6.32257e-12	6.65345e-09
SPINK5	126.018	-5.0769	1.19223e-11	1.18859e-08		SPINK5
BEST1	198.28	0.988356	1.75009e-11	1.65751e-08
ZDHHC2	3292.7	-0.798909	2.43065e-11	2.19244e-08
PRAMEF12	6.7913	-5.71135	4.09949e-11	3.52966e-08
OR2L13	25.1056	-5.04616	4.92505e-11	4.00013e-08
TNFAIP2	425.03	2.50726	5.06826e-11	4.00013e-08
CDH1	662.859	-5.25543	1.24746e-10	8.75164e-08
GREM1	1415.7	6.77947	1.24213e-10	8.75164e-08
POSTN	5594.45	5.59132	1.20637e-10	8.75164e-08
QKI	26001.1	-0.78708	1.73708e-10	1.17513e-07
PCAT7	130.952	-2.43207	2.04254e-10	1.33413e-07
LRRC8B	1475.7	0.512268	2.35997e-10	1.49008e-07	LRRC8B
ADAMTS5	161.356	4.55484	2.79659e-10	1.70881e-07
DLX6	171.296	-9.42799	4.03299e-10	2.24685e-07	DLX6
LAMP3	40.2206	-2.44562	3.79827e-10	2.24685e-07
PAX8-AS1	104.941	-6.39134	3.96778e-10	2.24685e-07
DLX1	301.764	-10.5198	9.26707e-10	4.93547e-07	DLX1
ITGBL1	486.768	6.5385	9.38006e-10	4.93547e-07
RASA4CP	61.5584	1.12579	1.4291e-09	7.31621e-07
ACVR2A	5781.07	0.697865	1.88578e-09	9.4001e-07	ACVR2A
MAGI2-AS3	1189.88	-0.982801	2.01316e-09	9.77778e-07
SIX3	192.919	-8.43704	2.60389e-09	1.23307e-06
NPR3	1285.92	4.37232	2.84674e-09	1.3152e-06
LINC01268	46.8255	-5.96075	3.05502e-09	1.37781e-06
PDYN	23.0029	-4.80333	3.47755e-09	1.5319e-06	PDYN
LINC00957	185.348	1.69372	3.7617e-09	1.61941e-06
TRIM49	8.83809	-6.09214	3.98333e-09	1.67672e-06
FOXD1	132.602	-3.63016	4.21803e-09	1.73691e-06	FOXD1
PTPRZ1	21469.7	-1.57665	5.79181e-09	2.33422e-06
RELL1	1258.66	-1.34002	6.31169e-09	2.49075e-06
RELB	253.259	-0.898147	6.49725e-09	2.51165e-06
ANGPTL7	8.54284	-4.05322	6.85555e-09	2.59716e-06
PIPOX	315.028	-1.28344	7.59598e-09	2.82124e-06	PIPOX
PRAMEF1	5.66912	-5.11802	9.8827e-09	3.59997e-06
FAM171B	8439.44	-0.631726	1.22066e-08	4.36259e-06	FAM171B
PRAMEF2	4.90437	-5.23709	1.30056e-08	4.56208e-06
DMRTA2	48.2267	-4.28115	1.4523e-08	4.91239e-06	DMRTA2
IGSF21	150.995	-3.55966	1.44054e-08	4.91239e-06	IGSF21
ITGA11	653.374	5.08412	1.60792e-08	5.34338e-06
NUTM2G	6.12299	-2.85522	1.83575e-08	5.9953e-06
ASXL3	1775.59	1.11091	2.05659e-08	6.49868e-06
PCDHGB4	106.705	-4.92019	2.0585e-08	6.49868e-06		PCDHGB4
KDM4E	8.3461	-3.90095	2.43458e-08	7.55998e-06
TRIM43B	14.8906	-4.61728	2.74441e-08	8.38463e-06
COBL	591.611	-2.55461	2.86073e-08	8.60126e-06	COBL
FGFR2	1470.12	-1.4647	3.02869e-08	8.84059e-06
PCDHB2	2369.59	0.935995	3.03367e-08	8.84059e-06
HAGH	810.11	-0.66416	3.22784e-08	9.26389e-06
HS1BP3	468.388	-1.01862	3.99467e-08	1.12936e-05	HS1BP3
LINC01535	37.2248	2.03603	4.51954e-08	1.25896e-05
STK31	47.8894	1.1142	5.02081e-08	1.37832e-05
METRN	1709.71	-1.14689	5.68082e-08	1.53723e-05	METRN
SOX6	404.316	-2.11343	5.80742e-08	1.54935e-05
IRAK2	179.885	-1.14145	6.42216e-08	1.68956e-05
PCDHA11	437.057	-1.51901	7.00993e-08	1.81893e-05
PCDHB3	614.72	1.00636	7.18382e-08	1.83886e-05
IMPG2	136.137	1.16324	7.37867e-08	1.86356e-05
FAM90A1	9.47886	-2.17954	7.53587e-08	1.87822e-05
TJP3	15.1111	-3.84205	9.13695e-08	2.24769e-05	TJP3
ARHGEF26-AS1	131.542	-1.452	9.32785e-08	2.26523e-05
IRX4	304.454	3.64836	9.79738e-08	2.34914e-05
CORO7	306.811	-0.453898	9.98912e-08	2.36517e-05
FEZF1-AS1	314.415	-10.0144	1.03423e-07	2.41858e-05
LHX9	37.0036	-4.07445	1.13497e-07	2.62177e-05	LHX9
GPC1	7651.51	-0.831346	1.15406e-07	2.63376e-05	GPC1
H19	1205.4	3.75335	1.20254e-07	2.71172e-05
KCNN2	201.673	1.73713	1.37156e-07	3.05647e-05
TRIM51	3.29908	-5.00642	1.39372e-07	3.06976e-05
PGAM2	68.4184	1.37983	1.51141e-07	3.29071e-05
MMRN1	552.246	-2.7663	1.55988e-07	3.35764e-05	MMRN1
PXDC1	991.75	-0.788414	1.69181e-07	3.6007e-05
TAF1C	1197.39	0.557863	1.77324e-07	3.73207e-05
KANSL1	2677.11	0.962404	1.94503e-07	4.00464e-05
PCDHB9	849.996	1.65921	1.92425e-07	4.00464e-05		PCDHB9
FEZF1	273.746	-12.0686	2.17393e-07	4.25534e-05	FEZF1
INSR	1032.9	-1.18706	2.11762e-07	4.25534e-05
LRRC37A6P	31.3314	-3.53663	2.20158e-07	4.25534e-05
OR2L3	2.55999	-4.63129	2.18375e-07	4.25534e-05
PTGER3	916.41	2.43985	2.1814e-07	4.25534e-05
SIX3-AS1	84.0192	-8.68685	2.16876e-07	4.25534e-05
CCDC109B	567.153	-1.90733	2.27977e-07	4.30578e-05
CPSF4	922.22	-0.551688	2.29587e-07	4.30578e-05
MBD3L2	3.50516	-4.75138	2.29199e-07	4.30578e-05
ASPN	236.488	6.28207	2.57503e-07	4.78197e-05
DLX2	76.1352	-4.35093	2.62407e-07	4.82575e-05	DLX2
DNM2	2295.59	-0.517987	2.65184e-07	4.82993e-05
WDR11-AS1	75.5079	1.02039	2.6848e-07	4.84338e-05
NIM1K	341.496	-1.08061	2.75352e-07	4.87451e-05
RFPL4B	16.6775	-2.55025	2.74698e-07	4.87451e-05
RABL2A	173.425	-0.556634	2.91746e-07	5.11689e-05
ARL6IP6	1060.16	-1.00956	3.00297e-07	5.21004e-05
POU6F2	66.8652	1.77578	3.02558e-07	5.21004e-05	POU6F2	POU6F2
ZNF595	375.278	-0.910039	3.44281e-07	5.8751e-05
LINC00998	858.011	-0.933401	3.57679e-07	6.04924e-05
ESRRB	37.5338	2.42638	3.62812e-07	6.06056e-05
PARP3	338.142	0.49152	3.64747e-07	6.06056e-05
SOX21	774.436	-1.36543	3.85782e-07	6.35434e-05	SOX21
SKOR1	127.387	2.2037	3.92792e-07	6.41403e-05
OR2L2	4.37867	-3.7326	4.19723e-07	6.79521e-05
PDE10A	2271.61	0.37197	4.70344e-07	7.55022e-05
PLEKHA4	376.626	-1.45517	4.87373e-07	7.75783e-05	PLEKHA4
FEZF2	209.252	-9.47677	4.94076e-07	7.79899e-05
TOB2	1309.77	-0.791852	5.1466e-07	8.05677e-05
CACNB3	2991.98	0.271151	5.25188e-07	8.15419e-05	CACNB3
CCNO	11.1211	-2.76582	5.38591e-07	8.22741e-05	CCNO
PIP5K1B	118.738	-1.64935	5.3646e-07	8.22741e-05		PIP5K1B
SLC4A4	1193.27	-1.94812	5.44466e-07	8.22993e-05
WFIKKN2	226.7	-4.27603	5.47445e-07	8.22993e-05
A2ML1	13.9057	-3.56764	5.75915e-07	8.58975e-05
ABCB6	2443.41	-0.588636	6.09384e-07	8.94802e-05
FBXO36	432.611	-1.19889	6.06213e-07	8.94802e-05	FBXO36
KISS1	22.0105	3.76549	8.47525e-07	0.000123491
LINC00654	33.2483	2.99774	9.35124e-07	0.000134413
SPATA13	4577.45	-0.899123	9.36678e-07	0.000134413
DNAH9	123.222	-3.58723	9.50764e-07	0.000135409
LINC01529	5.77566	2.8978	1.01137e-06	0.000142966
OPRK1	448.282	-2.62725	1.05875e-06	0.000148554
ITGA2	275.744	-5.01802	1.08908e-06	0.000151303
LOC644172	9.70393	3.7046	1.1023e-06	0.000151303
WNT2	84.5002	6.26332	1.09837e-06	0.000151303
KHDC1L	13.5776	-3.02079	1.11109e-06	0.000151412
NRBP1	2982.63	-0.40233	1.15457e-06	0.000155446
PROX1-AS1	41.8373	-1.41891	1.1571e-06	0.000155446
HAP1	1135.64	-1.75907	1.18058e-06	0.000157482
C10orf90	20.2782	-2.7216	1.30125e-06	0.000172366
SLCO6A1	3.60684	-4.44834	1.31513e-06	0.000172994
SFXN5	954.02	-1.3123	1.35043e-06	0.000176413				SFXN5
LINC00664	22.3969	1.59485	1.41004e-06	0.000182938
MREG	386.196	-1.24399	1.42494e-06	0.000183614
CDON	2783.52	1.46516	1.61626e-06	0.000206859
MIF4GD	278.424	-1.12518	1.68058e-06	0.000211113	MIF4GD
RFPL4A	3.69255	-4.81108	1.67e-06	0.000211113
TRIM64B	3.927	-5.25151	1.68293e-06	0.000211113
ANGPTL1	159.641	-6.76758	1.77163e-06	0.000220777
UEVLD	377.351	-1.01988	1.79899e-06	0.000222722
PCDH9	5089.56	0.721796	1.81744e-06	0.000223545	PCDH9
SLFN13	110.889	-3.67081	1.89745e-06	0.000230841
TSPAN11	2119.77	-1.14234	1.90113e-06	0.000230841	TSPAN11
TRIM49B	13.0652	-5.11439	2.01345e-06	0.000242922
SLC9A3	25.8129	-4.10355	2.17437e-06	0.000260677
TRIM53AP	2.68919	-4.70728	2.36093e-06	0.000281262
COL8A1	3008.35	3.82292	2.41428e-06	0.000285821		COL8A1
JAKMIP2-AS1	152.44	-3.14759	2.48772e-06	0.000290879
ZNF528	482.875	0.910436	2.48459e-06	0.000290879
GPR158	817.47	-1.73362	2.5093e-06	0.000291602
LINC00491	6.08144	-3.76187	2.53394e-06	0.00029267
CCK	19.9856	4.43748	2.62384e-06	0.000301217
AK7	367.411	-1.44153	2.68247e-06	0.000306093
PSTK	140.777	0.511481	2.73129e-06	0.000309797
EGF	745.849	-2.27868	2.76712e-06	0.000311993
SEMA3F	848.312	0.855614	2.79716e-06	0.000313514		SEMA3F
PCDHB11	343.269	1.11177	2.92132e-06	0.000325504	PCDHB11
VIPR2	217.871	-3.57394	2.97398e-06	0.000329433
NEBL	3236.1	-2.05862	3.10743e-06	0.000340236	NEBL
PAXIP1-AS2	6.96205	-2.4563	3.09488e-06	0.000340236
C17orf89	397.061	-0.593054	3.13263e-06	0.000341024
CER1	19.5588	-3.79711	3.20605e-06	0.000347023
MIR181A2HG	45.7024	0.921653	3.36534e-06	0.000362195
CDO1	2671.5	-1.06746	3.39339e-06	0.00036315
ARAP2	621.095	-1.87073	3.45399e-06	0.000367559	ARAP2
NDST3	318.286	-1.1497	3.527e-06	0.000373231	NDST3
DRD2	66.5199	1.76354	3.63963e-06	0.000379377	DRD2	DRD2	DRD2	DRD2
NRP2	6651.23	-0.918779	3.61742e-06	0.000379377
SERINC2	675.417	-0.864727	3.64516e-06	0.000379377	SERINC2
FOLH1	13.9867	-5.43701	3.74667e-06	0.000387811
STXBP3	998.914	-0.621512	3.81458e-06	0.000392694
TMEM51	163.686	-1.20176	4.00546e-06	0.000410116	TMEM51
ADAM17	2977.91	-0.457801	4.07235e-06	0.000414723
SEMA6A	3718.46	-1.13965	4.0984e-06	0.000415144	SEMA6A
TMEM33	3684.98	-0.443609	4.24279e-06	0.000427484
LRRC37A	41.4426	1.0715	4.27351e-06	0.000428301	LRRC37A
GPT2	2538.78	-0.876864	4.30274e-06	0.00042896
CORIN	79.9635	1.4614	4.3333e-06	0.000429746	CORIN
PDPR	1065.88	-0.702022	4.65058e-06	0.000458809
CRYL1	573.368	-0.98746	4.76518e-06	0.000467679
GPSM3	23.0424	1.20006	4.8697e-06	0.000474727
MEG8	12.8748	6.66427	4.88711e-06	0.000474727
NTNG2	356.665	-1.85189	4.94934e-06	0.000478319
HVCN1	140.12	-1.90174	4.99454e-06	0.000480236
BEND5	684.387	0.67273	5.17786e-06	0.00049465
MOB3B	252.904	-1.37273	5.19667e-06	0.00049465	MOB3B
ALPPL2	2.84085	-3.73791	5.31361e-06	0.000503252
ATP8B2	3012.82	0.580862	5.47218e-06	0.000510796
PROC	9.99102	1.49437	5.47416e-06	0.000510796
TRIM46	646.119	0.557018	5.47206e-06	0.000510796	TRIM46
PACSIN2	1863	-0.379556	5.50412e-06	0.000511074	PACSIN2
INSM2	189.249	-3.61322	5.57171e-06	0.000514826
CD55	190.879	2.52339	5.65141e-06	0.000519655
RGS10	46.2583	2.20715	5.68297e-06	0.000520033
HSDL2	1865.19	-0.771645	5.75545e-06	0.000524133
DLX6-AS1	129.293	-10.339	5.79387e-06	0.000525108
SEMA7A	630.109	1.49563	6.01314e-06	0.000542385	SEMA7A
TRIM9	2827.66	-0.783633	6.09417e-06	0.000547089	TRIM9
MYLK	1819.82	-2.09061	6.18322e-06	0.000552465	MYLK
SOX15	16.1798	-1.60478	6.36908e-06	0.000566399
TAF11	1236.35	0.311722	6.71052e-06	0.000593975
PTCHD2	977.212	0.867855	6.9096e-06	0.000608752	PTCHD2
DNAAF5	527.889	-0.420201	7.27786e-06	0.000638228
LOC653602	179.285	0.630901	7.33983e-06	0.000640696
CALB1	667.528	-2.09142	7.58648e-06	0.000659189	CALB1
DNPEP	590.744	-0.692886	7.90493e-06	0.000683722
TTR	14.327	5.50016	7.95632e-06	0.000685039	TTR
MAP1LC3C	76.2225	-2.00314	8.02052e-06	0.000685495	MAP1LC3C
TOMM34	581.343	-0.964642	8.03399e-06	0.000685495
GJA3	44.7496	-3.74755	8.25147e-06	0.000698841
GLRA1	31.6998	2.61599	8.2642e-06	0.000698841
GMPR	63.4734	-2.57803	8.8088e-06	0.000741584	GMPR
IFIT2	564.91	-2.54477	8.87223e-06	0.000743619
GALNTL6	261.081	1.63833	9.10765e-06	0.000759987
ACOX1	4626.3	-0.670495	9.15665e-06	0.000760725
LINC00403	163.61	-2.40058	9.32438e-06	0.000771277
CNTN5	410.567	2.90775	9.50927e-06	0.000773067
COMMD3	358.889	0.509404	9.45582e-06	0.000773067
IMPA2	152.858	-1.31184	9.49243e-06	0.000773067
PIGBOS1	98.3323	-0.85961	9.46191e-06	0.000773067
DPF1	1384.96	0.694649	9.87164e-06	0.000795696	DPF1
UBXN4	4672.86	-0.261416	9.84008e-06	0.000795696
PDLIM3	1318.83	-1.44355	1.00871e-05	0.000809622
TREX1	116.565	-0.668978	1.04005e-05	0.000831253	TREX1
PCDHB5	323.855	-2.88076	1.06057e-05	0.000844091
USP32P2	77.8864	3.27603	1.06515e-05	0.00084419		USP32P2
AKNA	856.245	-0.715446	1.15199e-05	0.000905433
SLC12A7	1088.23	-0.885606	1.14855e-05	0.000905433	SLC12A7
CNN2	3819.18	0.976344	1.19108e-05	0.000932291
TMEM221	78.6042	-1.73642	1.21397e-05	0.0009463
PLEKHB1	535.483	-2.10434	1.22567e-05	0.000951503
CSMD1	527.998	2.53034	1.26315e-05	0.000973503	CSMD1		CSMD1	CSMD1
SLC6A20	38.1569	-4.40232	1.26429e-05	0.000973503
GLDC	1184.61	-1.14814	1.33376e-05	0.00102284
FPGT	285.981	-1.79812	1.36494e-05	0.00104253
FKBP2	461.903	-0.435911	1.37733e-05	0.00104776
HIF1A	5825.44	0.450165	1.43135e-05	0.0010845
MT3	274.487	-1.38545	1.43928e-05	0.00108617	MT3
LINC01152	17.9889	-1.5687	1.47886e-05	0.00111161
CFH	123.251	3.79444	1.49617e-05	0.00111321
PAX8	12.078	-4.00444	1.50652e-05	0.00111321
PSMD1	3794.5	-0.541373	1.51038e-05	0.00111321
SSR2	3661.45	0.603438	1.49783e-05	0.00111321	SSR2
TMEM215	11.5621	2.4814	1.5073e-05	0.00111321
COBLL1	228.827	-1.08658	1.54373e-05	0.00113338
DACT1	1827.52	0.460277	1.57548e-05	0.00115223
RHBDD2	2863.3	-0.465096	1.58722e-05	0.00115635
CCDC74B	275.685	-0.755563	1.6302e-05	0.00117412
STOML3	12.0797	-4.04266	1.6294e-05	0.00117412
TRIM49C	2.37972	-4.54007	1.61876e-05	0.00117412
HRASLS	36.1918	-1.25711	1.70133e-05	0.0012207
TGM1	121.617	0.912029	1.7128e-05	0.00122429
TRPV2	73.6505	2.27911	1.7369e-05	0.00123686
RNPEP	893.907	0.544219	1.76059e-05	0.00124903	RNPEP
MAPK1	9021.07	-0.395996	1.77168e-05	0.00125221
ACOT13	446.185	-0.609597	1.77981e-05	0.00125327
KHDRBS3	629.992	-1.39589	1.81773e-05	0.00127524
C1QL2	72.4508	-3.39068	1.86492e-05	0.00130352	C1QL2
HRASLS5	19.1916	-3.92712	1.87735e-05	0.00130738
SPRED1	5094.23	-0.817526	1.90147e-05	0.00131451
TXNL4A	1181.25	-0.382534	1.89657e-05	0.00131451
IL17D	362.201	-1.91018	1.96887e-05	0.00135616
ITSN2	982.014	-0.356047	2.00831e-05	0.0013753
LOC101927229	16.6929	5.62802	2.01118e-05	0.0013753
SLC6A6	1932.96	0.871895	2.04101e-05	0.00139068
AGTRAP	344.758	-1.07282	2.05554e-05	0.00139556
FGF9	232.187	0.858072	2.0829e-05	0.00140909
LOC392232	43.1934	3.63588	2.14039e-05	0.0014377
PSMC2	1472.69	-0.458822	2.13436e-05	0.0014377
MEX3B	3053.35	0.999692	2.21398e-05	0.00148188
ERICH1	323.777	-0.452501	2.22412e-05	0.00148343
SYNJ2	372.885	-1.69216	2.25369e-05	0.00149787
HSD17B4	3211.73	-0.419344	2.2954e-05	0.00152026	HSD17B4
TSGA10	106.455	-0.729706	2.30935e-05	0.00152417
SLC37A4	774.394	-0.488554	2.41679e-05	0.00158954
BBS5	673.108	-0.509955	2.43947e-05	0.00159857
CDK5R1	7751	0.497006	2.44739e-05	0.00159857	CDK5R1
CRISPLD2	1169.87	3.17072	2.55542e-05	0.00166339
CCNY	2320.85	-0.330213	2.58387e-05	0.00167616
ULBP1	164.856	-1.37308	2.63642e-05	0.0017044
ATP6V1B1	25.3761	-1.93809	2.7014e-05	0.00174047
ABCA13	1282.78	-2.74869	2.75323e-05	0.00176786	ABCA13
LINC01314	76.9317	-2.37495	2.88296e-05	0.0018449
LINC01250	12.1141	2.26644	2.95931e-05	0.00188738
DNASE1L2	107.118	0.644792	2.98902e-05	0.00189993
ENTPD1	125.7	-2.1917	3.09018e-05	0.00195715		ENTPD1
SKIL	5131.64	0.483301	3.0997e-05	0.00195715
FAM76B	1409.44	0.492046	3.11602e-05	0.00195792	FAM76B
YIPF4	1356.91	-0.512154	3.1216e-05	0.00195792
BCAP29	894.422	-1.0825	3.1475e-05	0.00196635
ZDHHC12	135.686	-0.935742	3.15579e-05	0.00196635
TRIM48	5.21186	-4.60212	3.30521e-05	0.0020527
LAMC3	354.115	-4.36592	3.33397e-05	0.0020638
C9orf64	33.5295	2.9848	3.39568e-05	0.0020763
DDX11L2	61.4902	0.887042	3.41994e-05	0.0020763
FLOT2	1448.57	-0.713983	3.37767e-05	0.0020763
LOC389332	38.9607	2.58192	3.41074e-05	0.0020763
NMRK2	22.3867	-4.47232	3.4048e-05	0.0020763
TMEM8A	1591.47	-0.768075	3.40812e-05	0.0020763
CLDN6	25.3443	-2.24122	3.47692e-05	0.00209744
GDNF-AS1	7.68452	1.95246	3.47104e-05	0.00209744
LASP1	6271.16	0.325387	3.50363e-05	0.00210685
PP7080	299.232	-0.903319	3.5619e-05	0.00213511
RBM47	57.4876	-2.23482	3.60661e-05	0.00215509	RBM47
PARM1	589.802	-1.5328	3.70526e-05	0.00220708	PARM1	PARM1
ABHD1	11.7708	-1.26034	3.71998e-05	0.0022089
DOK1	408.728	-0.697151	3.78825e-05	0.00224241
LRRC15	340.391	4.79567	3.82533e-05	0.00225029
TXN	1953.7	-0.408921	3.82484e-05	0.00225029	TXN
WIF1	56.0449	-2.80459	3.89423e-05	0.00228373
MMP28	43.0577	-2.91347	3.94084e-05	0.00230393
STAMBP	1303.43	-0.39932	3.98725e-05	0.00232389
KIAA1755	45.5169	-2.21755	4.04901e-05	0.00235005
PCBD1	309.052	-0.662551	4.05695e-05	0.00235005
CEP135	902.054	0.539197	4.23194e-05	0.00242966
ELL3	34.0412	-2.07868	4.24256e-05	0.00242966
EPHA5-AS1	72.8532	0.957844	4.24568e-05	0.00242966
VASH2	1588.03	0.755908	4.22575e-05	0.00242966
NOS2	27.6745	-1.4386	4.26459e-05	0.00243313
F12	115.521	0.725629	4.28901e-05	0.00243971
SEPT2	13722.7	-0.417924	4.30498e-05	0.00244146
MYOZ1	20.0632	-1.07609	4.34652e-05	0.00244867
NCKAP1	13032.3	-0.235311	4.33899e-05	0.00244867
TCERG1L	13.7953	-7.05857	4.35646e-05	0.00244867
CYYR1	129.68	1.63839	4.41442e-05	0.0024739
AP1B1	3113.42	-0.40318	4.5115e-05	0.00252085
PAQR9	100.999	0.74106	4.53927e-05	0.00252524
PLK5	42.634	-1.47323	4.54602e-05	0.00252524
SNTG1	423.454	-0.880334	4.60059e-05	0.00254808	SNTG1
PPAP2B	3956.49	-1.18568	4.63706e-05	0.00256026
TRPC6	21.9101	4.56412	4.64961e-05	0.00256026
NQO1	633.894	-1.75476	4.74213e-05	0.00259611	NQO1
PRRX2	46.8554	4.04787	4.73207e-05	0.00259611
UNC50	708.094	-0.645263	4.77246e-05	0.00260519
CCDC88C	1273.23	-0.80685	4.87316e-05	0.00265251
PHGDH	2547.31	-0.914478	4.88895e-05	0.00265348
RAB3IL1	96.9015	-1.10475	4.90831e-05	0.00265638
SBK1	6306.1	0.833647	4.94151e-05	0.00266673	SBK1
CHRM4	37.8168	-1.24853	4.99654e-05	0.00268877	CHRM4		CHRM4	CHRM4
ENO4	117.427	-2.53288	5.10604e-05	0.0027399
ZBTB17	1407	0.35052	5.13585e-05	0.00274812
CCDC144B	67.4931	2.87628	5.19962e-05	0.0027744		CCDC144B
FAM189A1	290.038	-1.59829	5.34043e-05	0.00284153
HIST1H2AJ	64.4362	-2.99127	5.45848e-05	0.00289621		HIST1H2AJ
PRPH2	7.87588	3.20947	5.51813e-05	0.00291968
SALL3	271.465	-2.34192	5.5539e-05	0.00293042	SALL3
FLJ20021	162.52	0.776209	5.76905e-05	0.00303548
ALDH6A1	1933.1	-0.84649	5.81867e-05	0.00304699
ATP8B1	98.7377	2.40871	5.83549e-05	0.00304699
REM1	8.39625	-6.3444	5.83919e-05	0.00304699
MYO1D	499.429	0.871922	5.8735e-05	0.00305648
MGST1	713.34	-1.13632	5.94964e-05	0.00308762	MGST1
RASGRP1	365.737	-1.42096	5.97031e-05	0.00308988	RASGRP1
PCDHB4	181.055	1.04418	6.04887e-05	0.00312201
ACO2	3740.14	-0.66298	6.17728e-05	0.003171
ACSS3	655.311	-1.15448	6.16369e-05	0.003171	ACSS3
IL33	318.402	-3.02074	6.25482e-05	0.00320213
TSPAN14	2202.01	-0.419819	6.27832e-05	0.0032055
PQLC3	315.963	-1.2627	6.39026e-05	0.00325388	PQLC3
LEKR1	49.0546	0.777845	6.44814e-05	0.00327455
COL1A1	25951	2.71052	6.49863e-05	0.00329136	COL1A1
GABRD	14.2002	-1.70579	6.53437e-05	0.00330064
PWRN4	135.137	2.07796	6.81488e-05	0.00343318
GCA	660.532	-0.794876	6.89938e-05	0.00346653
GFOD1	774.999	0.432349	7.01907e-05	0.00350805
HIP1R	4844.05	0.764369	7.01512e-05	0.00350805
CCDC64B	6.77968	1.86438	7.11655e-05	0.00354741
RPE	1372.63	-0.496395	7.25867e-05	0.00360876
IGFL2	7.36796	3.72955	7.42036e-05	0.00367949
HCN4	833.741	0.65027	7.44283e-05	0.003681
G0S2	63.9235	2.35801	7.62398e-05	0.00376077
EPN2	2053.51	-0.592897	7.7622e-05	0.003819				EPN2
SASH1	2172.79	-0.692987	7.8686e-05	0.00386132	SASH1
LOC100506639	189.963	0.478459	7.90977e-05	0.0038715
CD34	86.7818	-3.0117	7.98127e-05	0.00389642
CHRNA4	994.593	1.10952	8.11435e-05	0.00395121
GGCT	570.647	-0.565787	8.17762e-05	0.00396439
IQCG	771.722	-1.7671	8.24511e-05	0.00396439	IQCG
MYC	568.961	0.850226	8.18338e-05	0.00396439
NBPF1	1753.98	-0.822885	8.24607e-05	0.00396439
ORMDL1	1276.49	-0.38861	8.20603e-05	0.00396439
RAB17	9.47547	1.61983	8.49045e-05	0.00407155
TEX26	35.3793	-2.55011	9.04754e-05	0.00431684
TMEM60	418.939	-0.463424	9.02697e-05	0.00431684
HIST1H2BM	76.8681	-2.26922	9.15351e-05	0.00435643
GALM	174.778	-0.815378	9.19005e-05	0.00435767
HGFAC	117.26	0.861426	9.20213e-05	0.00435767
SOX9-AS1	120.253	-0.691213	9.25441e-05	0.0043715
KCNJ16	63.9021	-2.22007	9.68703e-05	0.00455804
RASL10B	657.064	-0.638825	9.69745e-05	0.00455804
GNG7	351.452	-0.799947	9.86705e-05	0.00461592	GNG7
HES1	1235.73	-1.54773	9.86932e-05	0.00461592
NFE2L2	2277.44	-0.573066	9.94906e-05	0.00464175
MYZAP	13.8251	-3.00774	0.000101006	0.00470089
WBSCR16	535.809	-0.484707	0.000101443	0.00470962
SOX1	744.268	-2.04516	0.000101912	0.00471983	SOX1
MYO5C	190.207	-1.582	0.000103163	0.00475452	MYO5C	MYO5C
SNHG24	75.1473	3.13919	0.000103111	0.00475452
LINC00698	14.8491	-3.09134	0.000108532	0.00498983
CTD-2194D22.4	2.12864	4.36428	0.000108946	0.00499673
KRT7	29.88	4.04224	0.000110316	0.00504734
ITGA1	102.898	2.55129	0.00011138	0.00508375
MEG9	24.3259	4.56167	0.000112396	0.0051178
TLL1	46.7066	2.68245	0.000112679	0.00511838
ANO8	2031.95	0.410277	0.00011406	0.00514412
GPATCH2L	4235.14	0.402416	0.00011399	0.00514412
GUCD1	1799.95	-0.458205	0.000113788	0.00514412
TAC3	208.389	1.73106	0.000116412	0.00523772			TAC3
NFIB	4975.4	-1.04677	0.000117175	0.00525956	NFIB
C20orf27	741.675	-0.573441	0.00011747	0.00526031
CHI3L1	155.933	-3.49596	0.00011828	0.00527167
TRIP12	7419.29	-0.378062	0.000118106	0.00527167
PRKD1	326.574	-1.10049	0.000118874	0.00528569			PRKD1	PRKD1
EEFSEC	301.486	0.384943	0.000119284	0.00529151
VCAM1	4941.46	-1.4893	0.000119917	0.00530719
C1orf106	155.627	1.01808	0.000122972	0.00542968
GPR37	472.837	-1.33622	0.000123824	0.0054546	GPR37	GPR37
CLDN10	117.653	-2.46893	0.000125093	0.00549772
GBAS	1794	-0.538683	0.00012657	0.00554974
MT1X	37.1966	-1.36487	0.000127907	0.00558935
PRDM12	59.0487	-2.51204	0.000128359	0.00558935	PRDM12
VAX2	102.049	-2.33473	0.000128258	0.00558935
CA3-AS1	22.4561	-1.92295	0.000129397	0.00562164
GUSBP1	922.876	1.38576	0.000131144	0.0056845
BBS2	1923.23	-0.582207	0.000131844	0.00569218
CBWD2	355.823	-0.287656	0.000131922	0.00569218
LINC01338	14.4373	-3.29381	0.000132626	0.00570239
PBLD	163.583	-0.840699	0.000132761	0.00570239
BTBD17	381.682	-1.51069	0.000133933	0.00572699
PMEPA1	1584.89	1.51388	0.000133938	0.00572699
PTN	13719.6	-1.09423	0.000134317	0.00573027			PTN	PTN
AVPR1A	65.8321	2.71528	0.000136406	0.00579329
SEC14L2	408.963	-1.04836	0.000136343	0.00579329
TOM1L1	363.401	-0.684736	0.000140208	0.00594141	TOM1L1
GCSH	318.522	-0.578975	0.000142846	0.00601287	GCSH
LOC100289361	43.8084	0.853607	0.00014279	0.00601287
NOTUM	320.248	-3.89356	0.000142564	0.00601287
ETNPPL	36.8333	-5.29041	0.000144332	0.00606193
SLC4A2	1504.41	-0.646144	0.000144996	0.00607637	SLC4A2
RNF214	860.804	0.315249	0.000149813	0.00626437
NADK	1193.45	-0.651326	0.000150921	0.00629682
CNPY4	502.116	-1.08213	0.000152497	0.00632078
IRF2BPL	7907.31	0.449594	0.000152379	0.00632078
OTOS	18.9563	-4.04501	0.000152393	0.00632078
CD58	119.568	-1.19448	0.000153878	0.00636408
PCDHB12	243.62	0.843297	0.00015569	0.00642501		PCDHB12
ITGB8	10848.5	-0.589838	0.000156355	0.00643843
MIR181A1HG	74.5663	1.04051	0.000157066	0.00645366
STRADB	1255.64	-0.675852	0.0001576	0.0064616
RFPL3	3.56444	-2.62321	0.000158162	0.00647063
SLC25A20	288.293	-0.739109	0.000160369	0.00653272		SLC25A20
TMEM26	35.8329	-1.61704	0.000160253	0.00653272
GSR	1788.07	-0.429674	0.000161363	0.00655908
LINC01057	24.0447	-1.4609	0.000162193	0.00656466
MADCAM1	15.8966	-2.44519	0.000162135	0.00656466	MADCAM1
DNAJC2	591.066	-0.469557	0.000164772	0.00660979
ERC2	2272.18	0.574147	0.000164597	0.00660979
FILIP1	692.848	1.1583	0.000165053	0.00660979
KCTD1	888.998	0.524663	0.000164464	0.00660979
PCDHA13	96.9422	0.723525	0.000164553	0.00660979
ATP7B	931.883	-0.329661	0.000166049	0.00663566
C11orf88	12.8008	-3.60766	0.000167539	0.00666706
LOXL3	1272.02	-0.832404	0.000167207	0.00666706
MORN2	431.95	-0.656245	0.000170757	0.00678088
ZSCAN21	568.712	-0.487762	0.000175322	0.0069476
C1orf131	352.742	0.501354	0.000175862	0.00695443
LOC284412	1.38676	4.15134	0.000176736	0.00697443
TRIM55	9.94988	-3.22173	0.000177197	0.00697812
GAL	36.998	-3.29115	0.000178101	0.00698466
SLCO5A1	721.031	0.764891	0.000177997	0.00698466	SLCO5A1
HOMER2	421.495	-0.779169	0.000184436	0.00721815					HOMER2
C19orf73	63.5896	1.08307	0.00018581	0.00725314
C1orf226	386.347	-1.38934	0.000186862	0.00725314
EGFR	632.842	-1.41264	0.000186101	0.00725314
PNMA2	12819.2	-0.393193	0.000186735	0.00725314
RFPL1	3.04063	-2.53067	0.00018819	0.00727488
TMED5	2257.49	-0.585905	0.000188049	0.00727488
NTF3	44.4221	3.19348	0.000189769	0.007321
TAF6	1481.21	-0.392598	0.000192308	0.00740386
TRIP11	2723.79	0.304451	0.00019392	0.00745076
KCNA6	2429.61	0.596453	0.000194423	0.007455	KCNA6
S100A4	126.987	2.5534	0.000196874	0.00753371
ACADL	29.08	-3.17939	0.000197637	0.00754765
SLC1A3	4192.86	-0.989965	0.0001994	0.00759967
ROBO2	2641.7	0.849965	0.000200922	0.0076423
RCAN3	402.663	-1.92522	0.000203633	0.0077299
SURF1	533.813	-0.498782	0.000205069	0.00776884
CPNE2	1226.74	-0.646092	0.000206311	0.0078003
RAB3D	886.656	-0.427406	0.000209878	0.00791933
CLDN5	70.3239	-1.40183	0.000211381	0.00794925
DNAJB13	19.2069	-1.76288	0.00021151	0.00794925
DKFZP434H168	45.2438	1.17676	0.000214729	0.00805425
ZC3H12C	2658.59	0.459651	0.000219515	0.00821751	ZC3H12C
MPC1	1118.88	-1.07931	0.000220203	0.00822698		MPC1
SALL1	1569.71	-0.459078	0.000220825	0.00823401	SALL1
ZFYVE21	630.208	-0.45537	0.00022466	0.00836054			ZFYVE21	ZFYVE21
CCDC3	998.988	1.72657	0.000225204	0.00836433
HEIH	456.239	0.729576	0.000226232	0.00836971
SNAI2	393.924	2.36968	0.000225987	0.00836971
LINC01119	8.19496	-1.24831	0.000226999	0.00838169
ZNF836	450.009	0.487769	0.00022818	0.00840893
CAMKK1	489.985	-0.641173	0.000230749	0.0084659
FAM90A27P	1.57144	-3.52737	0.000231514	0.0084659
PLEKHA3	879.052	-0.441078	0.000231393	0.0084659
SLC35D3	18.9828	4.11281	0.000230275	0.0084659
ANKRD50	4790.74	0.418544	0.000236051	0.00861517
NPC1	1844.42	-0.668891	0.000237824	0.00866319
RNF212	4.44026	-2.99391	0.000239155	0.00869495
EZR	4176.3	-0.803577	0.00023978	0.00870099
ATXN7L2	529.13	0.634349	0.000241985	0.00874477	ATXN7L2
NR3C1	1587.25	-0.850909	0.000241879	0.00874477
PHLDB2	817.697	1.37775	0.000242372	0.00874477
EXT1	2542.25	0.563899	0.000245574	0.00883157	EXT1
RECK	577.519	0.936022	0.00024571	0.00883157
LINC00910	33.0928	0.981653	0.000247795	0.00888963
ITGA6	3575.01	-0.928662	0.000250184	0.00895839	ITGA6
TP73	19.867	-2.53762	0.000251852	0.00898891	TP73
ZNF385D	333.85	0.925388	0.000251986	0.00898891
KLF17	4.48623	-3.9218	0.000254115	0.00904784
MNS1	63.3294	-1.52886	0.000254848	0.0090569		MNS1
TGFA	46.084	-1.44722	0.000256534	0.00909974
IL16	69.4321	2.94502	0.000258704	0.00915959
SLC18A1	15.012	-2.0062	0.000259216	0.00916056	SLC18A1
MKLN1-AS	41.9137	-0.640662	0.000261093	0.00920974
MFI2	169.832	0.884999	0.000263691	0.00925185
TYRO3	2300.48	-0.621711	0.000263752	0.00925185
USP44	299.346	0.640796	0.000263705	0.00925185
SALL4	413.035	2.12514	0.000264424	0.00925827
LINC00662	738.469	1.13399	0.000267352	0.00934119
PNPLA3	875.82	0.910858	0.000267779	0.00934119
ADGRG6	305.915	-2.07994	0.000268965	0.00934812
PXMP4	158.802	-1.14023	0.000268676	0.00934812
IFT22	647.534	-0.8819	0.000272336	0.00944797
HIST1H2BE	250.527	-0.961143	0.00027414	0.00947826
PHKG1	89.421	0.996456	0.00027421	0.00947826
RSPH1	62.6702	-1.72516	0.000275456	0.00950397	RSPH1
DOK4	3604.87	0.629616	0.000281818	0.00970581
GNG12	5660.52	-1.37743	0.000284306	0.00977372	GNG12
CEP68	1805.6	-0.518025	0.000285375	0.0097927
METTL7B	4.82769	-3.54442	0.00028677	0.00982277
LOC101928135	12.7151	-3.17397	0.000287748	0.00983848
AQP1	799.498	2.70803	0.000293619	0.00985873
EPHA6	378.216	1.02143	0.000290782	0.00985873
FAM161A	573.725	-0.480826	0.000292628	0.00985873
FAXDC2	629.635	-1.22659	0.000294065	0.00985873		FAXDC2
LOC440173	116.468	-2.56707	0.000291914	0.00985873		LOC440173
MRO	19.7141	-1.36305	0.000293637	0.00985873
PITX2	13.6075	2.76226	0.000291861	0.00985873
SLC9A2	12.2025	-2.25997	0.000293317	0.00985873
TFAP2A	159.759	2.73856	0.000290531	0.00985873	TFAP2A
TOP1MT	277.753	-0.449175	0.000291026	0.00985873
TRIM16L	456.59	0.654661	0.00029295	0.00985873
CLEC12A	22.1237	8.9893	0.000294888	0.00986883
ACVR1B	3890.75	0.599516	0.000296623	0.00990941
HRSP12	436.689	-0.483953	0.000299606	0.00997388
RGS20	177.794	-1.3389	0.000299334	0.00997388
RNF165	2608.06	0.81219	0.000301184	0.0100088
CACNA1H	3584.75	0.723079	0.000304067	0.0100869
KCTD8	9.78906	3.25961	0.000306143	0.0101381
KANSL1-AS1	34.2239	1.69513	0.00030831	0.0101742
LOC100128239	82.4966	1.50735	0.000308147	0.0101742
EPAS1	123.584	-1.79643	0.00031024	0.0102201	EPAS1
CNN1	376.356	1.37847	0.000314363	0.010338
IRAIN	70.3399	1.46261	0.000315663	0.0103627
FAM86B1	37.8115	-1.22597	0.000316344	0.0103671
CIRBP	12169.3	0.345069	0.000317323	0.0103812
DZIP1L	244.683	0.92989	0.000318436	0.0103849		DZIP1L
NUTF2	1677.48	-0.517703	0.000318531	0.0103849			NUTF2	NUTF2
LINC01094	32.0546	-2.43021	0.000319926	0.0104124
LHX2	414.414	-3.92481	0.000321087	0.0104323	LHX2					LHX2
SNORA81	75.7233	1.943	0.000322445	0.0104585
CDKN2A	19.2981	-1.75746	0.000324836	0.0105001
IKZF1	45.0602	1.62358	0.000324386	0.0105001
GATM	2875.48	-1.21798	0.000326597	0.0105301
LINC00320	2.66395	-3.35446	0.000326875	0.0105301
GIPC1	1379.11	-0.615232	0.00032836	0.0105599
ADRB2	49.1961	1.36315	0.0003294	0.0105754
SLITRK1	1737.78	0.994666	0.000331617	0.0106286
LRRIQ3	6.90412	-2.64363	0.000335944	0.0107491			LRRIQ3
MACC1	66.024	1.46614	0.000338576	0.010815
WFDC1	51.5018	2.42047	0.000339291	0.0108196		WFDC1
IFI44	175.13	-1.22112	0.000340544	0.0108413	IFI44
GGTA1P	7.32114	-2.83029	0.000341659	0.0108472
TXLNB	158.338	-1.53467	0.000341876	0.0108472
VANGL2	4023.47	0.882384	0.000350464	0.0111011
ZNF511	319.217	-0.374163	0.000352193	0.0111373
ARMC10	1012.9	-0.566098	0.000353417	0.011155
SNAI3-AS1	301.491	0.345119	0.000353929	0.011155
BRSK2	2771.06	0.334268	0.000357134	0.0112186
PEX10	899.538	-0.591699	0.000357113	0.0112186
FAM206A	332.273	-0.435138	0.000358397	0.0112397
SEC23B	2555.26	-0.273298	0.000361268	0.011311
AIM2	54.8227	0.773226	0.000363944	0.0113385
MX2	9.6676	3.63738	0.000363585	0.0113385
TRIM56	268.709	-1.16816	0.000363259	0.0113385
ANO1	23.7747	-2.71159	0.000367891	0.0114414
C1QL3	32.4835	2.8924	0.000368455	0.0114414
DLX5	80.4488	-10.5562	0.000369868	0.0114478	DLX5
KLHL35	378.661	0.560547	0.000369836	0.0114478
ABCC4	897.653	-1.44724	0.000372055	0.011478	ABCC4
DDC	184.782	-3.03934	0.000371496	0.011478
ANKRD33B	787.504	-1.00514	0.000374006	0.0114964
BCAS1	21.6351	3.43003	0.000373915	0.0114964
SLC35A3	990.336	-0.37011	0.000374475	0.0114964
KCNA5	75.5864	1.49507	0.000377979	0.0115753
STX16-NPEPL1	165.131	1.04957	0.000378264	0.0115753		STX16-NPEPL1
HAT1	905.644	-0.55451	0.000379024	0.0115798	HAT1	HAT1
TMEM9B-AS1	144.476	-0.641474	0.000380235	0.0115981
LRP1B	4116.76	-0.743466	0.000381977	0.0116325	LRP1B	LRP1B
ACADVL	5498.84	-0.331734	0.000382971	0.011644	ACADVL
LYN	145.365	-1.68056	0.00038574	0.0117094	LYN
CAB39	3959.37	-0.396339	0.000388998	0.0117706
CTSK	298.043	2.03517	0.000388423	0.0117706
LRRTM1	450.915	1.03529	0.000390122	0.0117858
NEXN	77.9519	1.59643	0.000392784	0.0118473
NAGA	1105.47	-0.818907	0.000394993	0.0118573			NAGA	NAGA
PIK3CA	2294.93	0.371899	0.000394039	0.0118573
ZBTB37	1083.31	0.602342	0.000394639	0.0118573				ZBTB37
EPHA5	5028.32	0.953357	0.000396143	0.011873	EPHA5
APOD	25.7152	4.02359	0.000398262	0.0118989
RASSF1-AS1	21.9492	1.04545	0.000397657	0.0118989
COL5A3	467.352	2.17662	0.000399751	0.0119245	COL5A3
PEPD	703.723	-0.636692	0.000401144	0.0119377
PROCA1	163.827	0.638333	0.000401451	0.0119377
ATP5J2	599.281	-0.521765	0.000407064	0.0120717
PTGER4	27.9158	2.3226	0.000407233	0.0120717
RFPL2	104.234	-1.59869	0.000411182	0.0121697
BZW2	2744.78	0.732432	0.000415331	0.0121869
CEBPG	4095.28	-0.431744	0.000414566	0.0121869
GALNT15	468.921	-2.23736	0.000413832	0.0121869
LRP5L	151.206	1.06509	0.000415623	0.0121869
RGS5	269.711	-1.83026	0.000412829	0.0121869
RNF5P1	90.3453	1.27564	0.000415043	0.0121869
KIAA0754	841.793	0.856314	0.000420977	0.0123058
ROR1-AS1	2.53575	-3.24243	0.000420802	0.0123058
AGPAT9	73.094	-1.62605	0.000423232	0.0123526
BCR	3263.36	0.4447	0.000425555	0.0123633
POPDC2	46.4121	0.821986	0.000424984	0.0123633
PTCD3	3141.45	-0.472385	0.000425225	0.0123633
ECI2	1001.7	-0.70365	0.000428424	0.0124276	ECI2
CRLF1	106.464	-2.41636	0.000429245	0.0124324
EEPD1	626.265	-1.02361	0.000430805	0.0124585	EEPD1
SPAG7	1153.47	-0.335146	0.000433872	0.012528
COPS8	3222.51	-0.377459	0.000437803	0.0125752
CYP51A1-AS1	40.3834	1.49744	0.00043662	0.0125752
LCP2	8.0345	2.12998	0.000437204	0.0125752
LINC00189	20.5028	-3.04043	0.00043816	0.0125752
POLB	1068.87	0.568437	0.00043982	0.0126037
LINC00693	111.812	1.59467	0.000441721	0.01262
ZNF880	1482.9	0.874822	0.00044135	0.01262
C11orf54	890.673	-0.393487	0.000442969	0.0126298
MLC1	2597.93	-1.72605	0.000443984	0.0126298	MLC1
PFKL	6764.87	-0.490064	0.000444064	0.0126298
ANKRD42	500.757	-0.644324	0.000451994	0.0128361
FGF19	28.0441	-2.98191	0.000453099	0.0128482	FGF19
LINC00622	36.273	0.993359	0.000456263	0.0129186
PKP3	20.9502	3.24926	0.000461226	0.0130396
ARHGEF3	948.276	-1.28011	0.000464116	0.0131018
HOGA1	21.1334	-1.76909	0.000468681	0.0131648
LIN28A	84.8066	2.9118	0.000468813	0.0131648
PRL	2.29749	-3.44791	0.000467643	0.0131648
SEMA3D	689.088	-1.90879	0.000469824	0.0131648	SEMA3D
SORBS1	3947.81	-0.890275	0.000469236	0.0131648
CAMK1G	292.629	0.867568	0.000473704	0.0132539
CCDC108	44.3508	-1.32446	0.000474709	0.0132624
SH2D4A	21.1816	2.80465	0.000476406	0.0132903
SPOCK2	14771.7	-0.862991	0.000478021	0.0133157		SPOCK2
GCLM	578.915	-0.859822	0.000479825	0.0133345
ST6GALNAC3	631.14	-1.18228	0.000480106	0.0133345	ST6GALNAC3
PPP1R17	39.2992	-1.50758	0.00048451	0.0134337
PUS3	395.496	0.252378	0.000485093	0.0134337
CFAP97	3395.6	-0.458587	0.00049126	0.0135284
CTSH	506.93	-2.01484	0.000492752	0.0135284
FOXN3	3039.3	0.487459	0.000489396	0.0135284	FOXN3
PGM2	524.28	-0.591583	0.000492799	0.0135284
SLC22A3	8.89921	2.80089	0.000491558	0.0135284
TALDO1	1300.4	-0.47961	0.000491067	0.0135284
KDM2A	2311.72	0.277162	0.000495539	0.0135549
PEAR1	34.1118	2.2817	0.00049579	0.0135549
PKHD1L1	31.954	-1.43596	0.000496933	0.0135549
TTL	2887.02	-0.646292	0.000497162	0.0135549
ZNF281	3061.3	0.435072	0.000497342	0.0135549	ZNF281
CASP7	357.049	-0.956089	0.000499099	0.0135832
PGAP3	444.408	-0.600717	0.000504058	0.0136985
LENG9	88.8453	0.784327	0.000514604	0.0139651
CBR1	911.135	-0.778867	0.00052249	0.0141588
KCNK13	16.8478	2.5632	0.000530358	0.0143515
MLIP	52.6602	-2.43711	0.000531272	0.0143557
GABPB1-AS1	844.131	0.898984	0.000539816	0.0145658
ZNF589	965.01	0.556955	0.000540825	0.0145723		ZNF589
THAP5	1856.4	-0.628673	0.000543738	0.0146299
PARGP1	291.839	0.876696	0.000549699	0.0147694
GPR162	2328.19	-0.428408	0.000551101	0.0147861
ACTC1	48.7489	2.52302	0.000559138	0.0149805
DTWD2	310.626	-0.921938	0.000565712	0.0151352
PLEKHM1	583.801	-0.58222	0.000573122	0.0153118
CD7	4.21482	1.88447	0.000576889	0.0153691
ELK4	1727.63	0.880098	0.000576246	0.0153691
MTHFS	11.2266	-0.968973	0.000582095	0.015486
CCDC169	4.94996	-1.80764	0.000584459	0.0154991
SLC4A7	15797.7	1.22523	0.00058443	0.0154991
SLX4IP	244.309	0.483494	0.000585043	0.0154991
DUSP7	534.674	0.760624	0.000586975	0.0155286
C6orf141	46.3068	-2.21895	0.000588833	0.0155344
TNIP1	1883.19	-0.588317	0.000588617	0.0155344
NTRK2	26542.3	-0.668536	0.00059178	0.0155904
RNF103	1685.78	-0.32462	0.000595782	0.015674
CCDC144NL	120.494	-1.51094	0.000596725	0.0156771		CCDC144NL
RADIL	693.034	0.358766	0.000597604	0.0156784
NKILA	87.6611	1.3472	0.000599336	0.0157021
EIF2AK2	1435.76	-0.6048	0.000605722	0.0158475
SIM1	256.748	-4.55717	0.000608391	0.0158879
TCF15	7.94666	1.52342	0.000608946	0.0158879
FLJ46906	113.027	-0.821846	0.000612097	0.0159482
GTF2H2B	34.6162	-0.561524	0.000614927	0.0159999
CCSAP	3736.87	0.540507	0.000618601	0.0160634	CCSAP
SNORD18C	28.9294	1.54105	0.000619063	0.0160634
GXYLT2	288.408	2.05147	0.000623759	0.0161372		GXYLT2
HADHB	2211.12	-0.498034	0.000623214	0.0161372	HADHB
MBD3L3	1.37233	-3.7398	0.000624463	0.0161372
ANKEF1	150.158	-0.767899	0.000626499	0.0161458
SSBP3	1675.53	0.526508	0.000626072	0.0161458
RGS17	692.008	0.535576	0.000636456	0.0163801
ZIC4	1023.83	-3.06974	0.00063808	0.0163996	ZIC4
PFDN2	847.677	0.518625	0.000639085	0.0164032
ATP2C1	4916.81	0.339608	0.000641691	0.0164467
FNDC4	2159.61	-0.585778	0.000643386	0.0164467
MISP	57.7157	0.955503	0.000642812	0.0164467
HLTF	3882.14	0.551349	0.000651494	0.0166315
LOC441666	415.403	2.80222	0.000661478	0.0168637
ARHGAP23	2072.83	0.463939	0.000672596	0.017116	ARHGAP23
JUP	1823.94	0.658872	0.000674988	0.017116
LOC100130673	9.6766	1.34623	0.000674112	0.017116
TNFSF4	170.711	2.61859	0.000673556	0.017116
GPRC5A	96.3335	-1.81681	0.000678475	0.0171814
MEAT6	14.3926	-3.26539	0.000680933	0.0172206
RAB4A	1847.74	0.598934	0.000684239	0.0172811
CLEC2B	69.1486	2.24605	0.000690344	0.0173659
TOX	1645.57	0.603109	0.00068952	0.0173659
ZSCAN9	827.351	0.524322	0.00068994	0.0173659
MIR4640	10.7204	1.59281	0.000693904	0.0174092
PEBP4	5.12184	-1.72223	0.000693026	0.0174092
TMEM107	548.109	-0.426544	0.000698564	0.0175029
TAF5L	895.278	0.337028	0.000703139	0.0175943
PAH	6.77523	-1.48018	0.000704788	0.0176123
VSTM1	5.76838	-3.44962	0.000706765	0.0176384
DAZL	10.0509	-4.73777	0.000712598	0.0177606
CHCHD2	3153.31	0.821039	0.000726459	0.0180822
SPN	10.0547	1.69761	0.000729856	0.018143		SPN
LOC101928053	20.7817	0.877854	0.00073369	0.0182144
FREM2	1752.54	-1.90645	0.000739764	0.0183276
TBL2	725.139	-0.80189	0.000740188	0.0183276	TBL2
KRIT1	1404.09	-0.353229	0.000747501	0.0184845
BMF	644.043	0.875201	0.000750068	0.0184997
PSAT1	3430.4	-1.03142	0.000749919	0.0184997	PSAT1
RTP5	231.262	1.20781	0.000752852	0.0185442
DTX1	1254.28	0.836982	0.000758043	0.0186159	DTX1
KIAA2012	36.5112	-1.30396	0.00075717	0.0186159
PCDHB18P	88.5541	0.911538	0.000758708	0.0186159
FAM86JP	27.6576	-0.965705	0.000760551	0.018637
MBNL1	2669.59	0.387911	0.000762912	0.0186706
DSCR3	1186.79	-0.546196	0.000767766	0.0186789
HN1L	2570.88	-0.634512	0.000768181	0.0186789
MPZL3	48.1906	-1.43432	0.00076539	0.0186789
POGZ	2170.13	0.534655	0.000766853	0.0186789
TRIM71	268.811	1.69339	0.000765629	0.0186789
SHMT1	198.591	-0.888051	0.000773744	0.0187901	SHMT1
TRAPPC6A	210.116	-0.515684	0.000782291	0.0189733
FAM86FP	48.0133	-1.22142	0.000784232	0.0189961
DEPDC7	82.7421	1.19697	0.000788535	0.0190759
ABHD11	228.45	-0.444902	0.000794511	0.0191959
GPR149	28.3538	1.96654	0.000797203	0.019212	GPR149	GPR149
IPO4	713.905	-0.455995	0.000796767	0.019212	IPO4
FAM76A	688.524	-0.810632	0.000804468	0.0192563	FAM76A
GPCPD1	2151.7	0.882805	0.000805141	0.0192563
PEX11A	215.404	-1.0222	0.000800195	0.0192563
RAD18	768.289	0.586275	0.000802443	0.0192563
SLC26A7	57.0466	2.28566	0.000804371	0.0192563
TCTN3	1379.54	-0.463778	0.000803797	0.0192563	TCTN3
C10orf82	25.4517	0.933508	0.000808669	0.0192677
GATA6	8.49636	-2.32671	0.000807382	0.0192677
RFC4	778.595	0.580435	0.000808024	0.0192677
CLUH	1154.48	-0.291879	0.000812162	0.0193181
FLJ32255	23.4353	-1.95537	0.000812825	0.0193181
C14orf37	2287.38	0.394416	0.000816377	0.0193782
CLIP2	8765.68	-0.405655	0.000818823	0.0193993
NBR2	57.2959	-0.659291	0.000819312	0.0193993
OMD	28.2867	5.46324	0.000822456	0.0194494
TMEM150A	212.748	-0.504486	0.00082361	0.0194524
ITM2C	13867.8	-1.02698	0.000825309	0.0194671
RUFY1	1089.05	-0.243061	0.000826289	0.0194671
IGFBP7-AS1	22.0138	-1.71064	0.000829852	0.0195026
USP30	1653.27	0.47643	0.000828829	0.0195026
NLE1	762.104	0.456417	0.00083464	0.0195908
CROT	342.293	-0.926373	0.000836703	0.0196149
BAIAP2-AS1	1468.55	-0.74117	0.000862965	0.0201847
PTPRG-AS1	61.9332	-0.991299	0.00086314	0.0201847
CTB-12O2.1	5.16696	1.70409	0.000869268	0.020253
HIATL1	1241.12	-0.411854	0.000868029	0.020253
SNORD59B	26.8381	1.94072	0.000868859	0.020253
OLMALINC	139.348	0.966289	0.000870995	0.0202683
CREBL2	1577.63	-0.287582	0.000872762	0.0202845
ADAMTS1	1152.16	1.54104	0.000875492	0.020323	ADAMTS1	ADAMTS1
SNORD59A	60.4933	1.73215	0.000878147	0.0203348
WASH5P	8.13276	1.46338	0.000877082	0.0203348
PPP1R18	3638.98	0.620373	0.000881908	0.0203881
TMEM57	3032.95	0.553761	0.000882602	0.0203881
ADGRD1	49.4567	1.62008	0.000894621	0.0206155
SYT4	13571.6	0.93317	0.000894343	0.0206155	SYT4
SIX6	10.8605	-6.71404	0.000900218	0.0207192
FAM107A	496.225	-1.49803	0.000907816	0.0208688
FAM149B1	1016.4	-0.256495	0.000910139	0.0208805
P2RX7	49.4562	-1.90432	0.00091053	0.0208805
COL6A6	98.5055	4.84305	0.000911895	0.0208865
DDN	238.234	-1.31487	0.000918074	0.0210026	DDN
RAB40B	396.358	-0.671937	0.000923406	0.0210991
ZNF385C	55.267	0.678382	0.000924715	0.0211035
TRIM63	4.01571	-2.5999	0.000928225	0.0211582
LRRC32	96.7277	1.90298	0.000929973	0.0211725
KHNYN	1644.95	-0.735741	0.000931626	0.0211847
SLC7A11	3044.1	-0.953474	0.000938007	0.0213042
ZNF204P	585.94	-1.34256	0.000945907	0.0214579
HGD	6.37844	-2.54284	0.000952054	0.0215595
TMEM230	1631.63	-0.43191	0.000952659	0.0215595
APOC1	48.9357	0.980319	0.000960089	0.0216144
CFAP46	126.122	-1.57583	0.000965357	0.0216144
FAM86B3P	38.5167	-0.76241	0.000962476	0.0216144
FMNL2	3903.96	-0.516014	0.000962024	0.0216144	FMNL2
HLX	6.38124	2.01906	0.000964119	0.0216144
KIAA1467	3986.6	0.555699	0.000961883	0.0216144
MYH14	7.66061	2.37677	0.000956888	0.0216144
SH3GLB2	2000.04	-0.507628	0.000965024	0.0216144
SNORD80	43.5209	1.41187	0.000964684	0.0216144
HTR7	16.5442	2.90789	0.000968894	0.0216319	HTR7
NPAS2	113.971	-1.14501	0.000969563	0.0216319	NPAS2
S100B	666.846	-1.63092	0.000967967	0.0216319	S100B
MRPL48	679.879	0.694977	0.000970908	0.0216364
PPT1	3274.25	-0.548422	0.00097801	0.0217483
PRDX3	2554.99	-0.358664	0.000978226	0.0217483
GPC5	239.789	-0.780857	0.000982014	0.0218069
FRAT2	421.104	0.857984	0.000985082	0.0218383
ZNF506	804.988	0.953054	0.000985733	0.0218383		ZNF506
IGFL3	5.97746	3.16665	0.000987997	0.0218629
ASXL2	541.467	-0.623818	0.000990455	0.0218917
DAG1	4052.77	-0.706052	0.000995702	0.021982
NEUROG3	9.06681	4.34912	0.00100062	0.0220648
MYBPC1	141.147	-4.17756	0.00100822	0.0222067
HMCN1	2514.48	2.78544	0.00101092	0.0222402
MIR3663HG	3.51645	-5.09315	0.00101335	0.0222677
BSN	2042.54	0.752518	0.00103032	0.0226146
TUBA4A	208.377	-1.41184	0.00103246	0.0226352
C6orf132	3.75072	2.73144	0.00104037	0.0227074
CHST3	4446.71	-1.10414	0.0010401	0.0227074
IGSF9	488.577	0.891937	0.00103708	0.0227074
RAB11FIP5	1066.43	-0.354632	0.00104055	0.0227074
MEPCE	980.898	-0.389114	0.00104561	0.0227916
PMS2P9	30.4329	0.739442	0.0010543	0.0229547
LINC00167	32.4061	0.781483	0.00105681	0.022983
NMT2	1056.7	-0.327048	0.00106149	0.0230581
SCAMP2	503.75	-0.444742	0.00106888	0.0231655
ZNF587	1437.37	0.467995	0.00106849	0.0231655	ZNF587
FABP5	468.875	-0.686351	0.00107717	0.0233185	FABP5
MST1	921.504	0.691162	0.00108568	0.023476		MST1
PTBP2	3945.77	0.503368	0.00108851	0.0235102
ANAPC16	1033.12	-0.395681	0.00109266	0.0235303
GHET1	85.529	0.913715	0.00109502	0.0235303
LONP2	3111.02	-0.379235	0.00109504	0.0235303
PLCXD2	563.479	0.548447	0.00109564	0.0235303
SNORD76	84.9029	1.19761	0.00109113	0.0235303
KLHL32	616.139	0.526463	0.00109742	0.0235418
FAM135B	252.213	-8.10642	0.00110482	0.023647
SP140	18.2667	-0.720705	0.00110456	0.023647
ERV3-1	484.101	0.772709	0.00111585	0.0238519		ERV3-1
FAM198B	594.403	-1.30588	0.00111818	0.0238519
FBN1	5785.09	2.22154	0.00111804	0.0238519	FBN1	FBN1
AZI2	3072.09	0.442902	0.00112209	0.0239085
SECTM1	225.298	2.25947	0.00112579	0.0239604
CA12	1633.79	-1.27419	0.00113248	0.0240756
PAQR4	1044.69	-0.48487	0.0011404	0.0242169
KHK	193.067	-0.911497	0.00114353	0.0242418
LOC643406	5.6486	2.93164	0.00114413	0.0242418
B4GALT3	1464.48	0.416701	0.00115761	0.0244782
SNX17	2128.11	-0.734708	0.00115787	0.0244782
TMEM126B	692.091	-0.30947	0.00116425	0.0245856
LOC100130950	88.4034	0.442413	0.00116764	0.0246296
PLK2	6241.73	0.879264	0.00117253	0.0247053
TIAM1	2279.64	0.424802	0.00117661	0.0247367
ULK1	1593.89	0.495815	0.00117663	0.0247367
FAM43A	451.316	0.993656	0.00117803	0.0247387	FAM43A
SLC1A6	36.1222	-2.06492	0.00117954	0.024743
SDR9C7	7.24261	1.37806	0.00119319	0.0250015
STARD7	5067.49	-0.455376	0.00119692	0.025052
CECR5	868.647	-0.557384	0.0012058	0.0252101
WISP1	138.675	3.13512	0.00121185	0.0253086
BDNF-AS	66.1203	-0.890452	0.00121757	0.0253163
ERCC5	156.368	0.492504	0.00121364	0.0253163
LOC102723769	24.9309	2.54956	0.00121605	0.0253163
NEURL1B	1488.04	-1.01123	0.00121666	0.0253163
SNX18	2415.04	0.565697	0.00122366	0.025415
VAMP5	103.128	-1.3531	0.00122802	0.0254777
ATG9A	2320.58	-0.322426	0.00123289	0.0255507
DUSP12	1239.41	0.731863	0.00124049	0.0256522
GRIN2D	849.522	0.618992	0.00123927	0.0256522	GRIN2D
KCNIP3	188.596	-0.929594	0.001247	0.0257587		KCNIP3
CDK10	1761.64	0.60276	0.00125269	0.0258213
PAOX	164.746	-0.703249	0.00125276	0.0258213
BNIP3	5946.33	-0.523234	0.00125452	0.0258294
C2CD4A	2.69137	-2.32808	0.00126288	0.025917
LOC100507156	34.8911	1.53667	0.0012618	0.025917
METTL5	627.074	-0.344167	0.00126048	0.025917
COL5A1	8112.97	1.91449	0.00126836	0.0259972	COL5A1
SLC44A3	94.1188	-1.17027	0.00126953	0.0259972
DNMT3B	637.36	0.666173	0.00127159	0.0260112
DCT	18.4791	-1.34241	0.00127616	0.0260766	DCT	DCT
SCN7A	214.697	1.39467	0.00128448	0.0262184
PRMT5-AS1	70.7203	1.78508	0.00128906	0.0262552
SLC15A2	726.345	-1.38889	0.00128844	0.0262552	SLC15A2	SLC15A2
CTHRC1	152.402	2.54032	0.0013086	0.0265675
PCNX	6277.9	0.251095	0.00130659	0.0265675
ZNF496	1304.91	0.534899	0.0013083	0.0265675
PRR18	70.2859	-1.01634	0.00131296	0.0266275
NINJ1	756.845	-0.739481	0.00131931	0.0267277
ABCF1	1870.11	-0.440566	0.00132448	0.0267537
B3GNTL1	93.3944	-0.8896	0.00132594	0.0267537	B3GNTL1
LINC01301	45.5015	-1.17952	0.00132503	0.0267537
STAT5A	110.907	1.04482	0.00132624	0.0267537
VWA3B	57.3632	-1.99833	0.00133419	0.0268854
CA2	808.046	-1.77286	0.00134073	0.0269616	CA2
PCGF5	4211.84	-1.01064	0.00134082	0.0269616
C2CD5	3884.71	0.334859	0.00134326	0.026982
MARCO	3.00521	2.76038	0.00134933	0.0270752
BMI1	149.336	0.506934	0.00135082	0.0270765
ANKRD31	96.7429	0.637095	0.00135316	0.0270947
CAP2	905.703	-0.740394	0.00135841	0.0271711
IGSF11	255.462	-1.02593	0.00137278	0.0274006	IGSF11
NRCAM	9166.96	-0.686865	0.00137176	0.0274006
USF1	2556.51	0.417014	0.0013803	0.0275216
SRI	2151.79	-0.835602	0.00138725	0.0276313
SLC25A10	172.916	-1.10069	0.00139507	0.0277578
TLR4	195.628	-2.01017	0.00139855	0.0277979
MMP2	1144.87	1.8524	0.0014011	0.0278194	MMP2	MMP2
RARRES1	23.7314	-1.45785	0.00140443	0.0278271
SLIT1	16021.1	-1.48941	0.00140299	0.0278271
EGR4	17.5706	-2.51308	0.00140646	0.0278381	EGR4
CDHR4	7.59698	1.7372	0.00141471	0.0279003
MRPL35	1504.72	-0.502718	0.00141549	0.0279003
NKAIN1	1138.88	0.51263	0.00141395	0.0279003
NPHP1	198.158	-0.919901	0.00141458	0.0279003
MYO10	2180.81	-0.980105	0.00141786	0.0279179	MYO10
PTHLH	16.8687	-1.0232	0.00142115	0.0279537
GDF6	78.4008	2.51307	0.0014245	0.0279905
LOC100130238	3.33085	-3.26099	0.00143192	0.0281073
AGFG2	180.144	-1.1264	0.00143385	0.0281159
PLA2G16	455.992	-0.966235	0.00143536	0.0281164
C17orf59	336.406	0.491972	0.00143947	0.0281174
ENOPH1	2856.16	-0.420367	0.00143916	0.0281174
SCRT2	47.0427	1.21794	0.00143986	0.0281174
ACBD5	2992.56	-0.438883	0.00144748	0.028226
AMOTL2	4351.68	0.595391	0.00145138	0.028226
INHBA	482.206	3.54106	0.0014513	0.028226
TP53I13	737.631	-0.477109	0.00145109	0.028226
SAP30L	1229.73	-0.650367	0.00145407	0.0282492
SH3YL1	1102.36	-0.468479	0.00145875	0.028282
SNRNP25	436.144	-0.562077	0.00145744	0.028282
NPM2	189.81	1.09577	0.00146145	0.0283055
ATG5	1135.51	-0.175425	0.00146452	0.0283222
ATOH8	258.085	-1.88342	0.0014653	0.0283222	ATOH8
GPER1	45.6349	-1.15236	0.00147186	0.02842
LRIG1	8109.69	-0.476781	0.00147382	0.0284289
COL16A1	771.797	2.32928	0.00148006	0.0284973		COL16A1
NNT	2893.27	-0.320736	0.00148038	0.0284973
MYH11	29.6402	2.16569	0.00148612	0.0285789
SNORA32	110.243	1.00609	0.00149218	0.0286661
ASIC4	866.341	-1.841	0.00150414	0.0288667
AOX1	53.9315	-1.49727	0.00150815	0.0289143
EFCC1	514.948	-1.47948	0.0015266	0.0291794
EN1	394.404	1.26233	0.00152567	0.0291794
LMO7	926.069	1.03978	0.00152512	0.0291794	LMO7
PDE7A	1606.54	0.351035	0.0015282	0.0291806
NXPH2	64.5518	2.01372	0.00153364	0.029255
COL11A2	606.058	0.528343	0.00153705	0.0292611
VCP	9856.33	-0.359833	0.00153591	0.0292611
HCG14	11.3312	1.67618	0.0015512	0.0294712
NNT-AS1	513.897	-0.56147	0.00154984	0.0294712
TMEM71	7.21331	-1.33423	0.00155634	0.0295394
PGR	3.80048	3.17105	0.00155982	0.0295756
EMP3	566.617	-0.933218	0.00156384	0.0296222
WDR41	1934.65	-0.438469	0.00156594	0.0296324
RAB30	5137.32	0.752172	0.00156914	0.0296634
CELSR3	8065.59	0.406157	0.00157184	0.0296847	CELSR3
BARHL2	7.05186	-3.11872	0.00157906	0.0297322
DNAJC15	186.598	-1.9757	0.00157852	0.0297322
MAP1A	6723	-0.589903	0.00157669	0.0297322
RASIP1	49.9746	-1.80876	0.0015823	0.0297637
POLR2D	1126.36	-0.534021	0.00158395	0.0297651
RAB13	682.653	-0.495965	0.0015861	0.0297759
TCF20	4975.39	0.357555	0.00159616	0.0299351	TCF20		TCF20	TCF20
ABCG2	7.40765	-1.8799	0.00160265	0.0300271
ARHGAP18	314.916	-1.2224	0.00160887	0.0301138	ARHGAP18
LINC01305	79.6415	2.78464	0.00161277	0.0301571
C9orf43	41.112	0.615967	0.00161966	0.030219
CASC2	84.9294	-1.07748	0.00161935	0.030219
LOC100996437	15.1541	-0.866323	0.00162087	0.030219
CLSTN3	9365.38	0.417705	0.00163258	0.0304075
RCOR3	2024.39	0.568745	0.00164343	0.0305795
ZRANB2-AS1	3.11836	2.83125	0.00164606	0.0305983
GNA12	2371.43	-0.587973	0.00164797	0.0306037
LOC403312	31.2976	0.771708	0.00165242	0.0306564
HSPB11	271.853	-0.530159	0.00165544	0.0306824
PRR36	284.831	1.32852	0.00167201	0.0308987
SERTAD4-AS1	64.1971	1.64913	0.00167122	0.0308987
SNORD44	32.1156	1.38424	0.00167049	0.0308987
DNA2	654.431	0.879877	0.0016854	0.0311158
EFTUD2	3718.76	-0.646352	0.00169057	0.031181
LMBR1	3072.59	-0.439875	0.00169969	0.0313187
AKTIP	1001.31	-0.524556	0.0017064	0.031394
ZBTB20	9707.13	0.524964	0.00170709	0.031394
COL1A2	11912.4	2.79915	0.00173168	0.0317844	COL1A2	COL1A2
NUDT2	705.075	0.558777	0.0017316	0.0317844
TRAF3IP2	157.587	-1.5319	0.00173424	0.0318006
PKHD1	59.2732	2.3269	0.00173629	0.0318074	PKHD1
LOC100130587	19.4785	1.11061	0.00174415	0.0319205
LARS	4599.59	-0.402382	0.00174638	0.0319305
KLHL33	2.13519	-2.32473	0.00174989	0.0319637
FREM1	627.544	-1.27604	0.00175323	0.0319938	FREM1
CD248	99.8118	2.51996	0.00175879	0.0320265
KRT81	39.2522	4.08946	0.00176021	0.0320265
LOC440910	10.5468	-3.2838	0.00176178	0.0320265
MAP3K6	480.325	-0.651937	0.0017583	0.0320265	MAP3K6
JTB	2021.87	0.245209	0.00176945	0.0321351
MPO	5.48957	-1.93878	0.0017725	0.0321597
ARNTL	435.994	-0.897325	0.00177445	0.0321642
FGF8	6.93957	-1.41384	0.00177703	0.0321802
CD82	386.528	-1.18813	0.00177925	0.0321896
ALG14	196.901	-1.05715	0.00178145	0.0321987
TMEM198B	471.249	-0.63643	0.00178713	0.0322705
AGFG1	3118.43	-0.519327	0.00179241	0.0322736
RAB36	267.262	-1.36568	0.00178952	0.0322736
SNORA4	182.353	1.63823	0.0017924	0.0322736
PPP2R3A	2825.84	0.383849	0.00181633	0.0326732			PPP2R3A	PPP2R3A
MIR4712	12.8268	1.31594	0.00181858	0.0326827
SNORA25	107.945	1.08648	0.00182295	0.0327302
CPEB3	1089.09	0.434938	0.00183383	0.0328633
PCDHB19P	113.146	0.702869	0.00183287	0.0328633		PCDHB19P
NPEPL1	62.0953	0.751417	0.00183593	0.0328698
KIF1A	46416.7	-0.418541	0.00183936	0.0329001
ADD3	3699.15	-0.718178	0.00185605	0.0329805	ADD3	ADD3
ARRDC1-AS1	336.264	-0.517284	0.00185395	0.0329805
CASP4	13.5504	3.10046	0.00185495	0.0329805
COG5	1420.41	-0.467462	0.00185446	0.0329805
OBSL1	6729.44	-0.525448	0.0018523	0.0329805		OBSL1
OR2AK2	3.01402	-2.64075	0.00185495	0.0329805
SCRN3	720.386	-0.602614	0.00185223	0.0329805
CISH	64.487	0.660181	0.00186481	0.0331051
ADRBK1	2422.63	-0.24367	0.00187631	0.0331231
ALG10	974.949	0.601911	0.00187531	0.0331231
MED19	694.138	0.409428	0.00187622	0.0331231			MED19	MED19
PARVG	4.38541	1.78599	0.00187019	0.0331231
SLC45A4	772.824	0.340287	0.00187358	0.0331231
TRPC7	7.20725	1.40696	0.00187532	0.0331231
KDM5B	9232.49	0.223874	0.00188088	0.0331729
CES1	2.69165	-3.95037	0.00189479	0.0333644
NCOR2	1627.52	0.661376	0.00189527	0.0333644
NRROS	4.05409	2.86465	0.00190281	0.0334661
EDAR	1.46761	3.48372	0.00190865	0.0335377
FCGR2A	3.0372	-3.42363	0.00192006	0.0336548
GAS8	681.229	1.08764	0.00192064	0.0336548
LOC613266	3.66021	-2.76567	0.0019199	0.0336548
C11orf70	116.339	-0.84923	0.00193813	0.0338672
CDH20	541.603	-1.48728	0.00193668	0.0338672	CDH20
MIPEP	252.661	-0.692574	0.00193672	0.0338672
LOC100507424	26.0709	1.15729	0.00194362	0.0339007
MRPL45	629.875	0.593555	0.00194352	0.0339007
ZNF888	123.527	-0.594513	0.00194715	0.0339308
ADSSL1	128.124	0.849372	0.001952	0.0339841
GSTM4	199.736	-0.369975	0.00196027	0.0340969
SPHKAP	466.489	1.57246	0.00196338	0.0341196	SPHKAP	SPHKAP
DDIT4L	111.777	-1.64395	0.00196727	0.0341245		DDIT4L
LINC01151	3.92322	-2.77294	0.00196623	0.0341245
LINC00960	88.3267	1.21319	0.0019763	0.0342499
PLTP	3789.41	-0.928702	0.00198013	0.0342848	PLTP
ARHGAP25	22.4978	-1.4044	0.0020032	0.0346117		ARHGAP25
C15orf48	5.27008	-2.86759	0.00200108	0.0346117
SLC25A4	1734.84	-0.64455	0.00200449	0.0346117	SLC25A4
PCBP4	6350.96	0.785069	0.00201021	0.0346789
FAM213A	3516.75	-0.436233	0.00201439	0.0346946
NOTCH2	7854.18	-0.696801	0.00201479	0.0346946
MURC	255.042	0.675035	0.00201734	0.0347038
RGMB-AS1	15.9683	0.817867	0.00201898	0.0347038
CST3	2644.58	-0.950371	0.00202386	0.0347561
LOC90784	166.806	-1.08012	0.00202976	0.0348258
KANK4	56.8515	1.84666	0.00203264	0.0348437
ZNF732	61.0757	1.18697	0.0020422	0.0349759
TTLL5	1117.46	0.287079	0.00204427	0.0349797
ATP6V0E2	3458.75	-0.567077	0.00204684	0.034992	ATP6V0E2
TMEM56	469.705	-1.07663	0.00205534	0.0350741
UROD	1008.31	-0.488916	0.00205478	0.0350741
RCN3	449.451	1.69729	0.0020583	0.035093			RCN3
IFIT1	541.675	-0.994082	0.00208008	0.0353688	IFIT1
MAB21L2	1127.9	1.85023	0.00207882	0.0353688	MAB21L2
ZNF577	830.786	0.714147	0.00207785	0.0353688
GRTP1	78.3214	-0.847766	0.00208927	0.0354933
BBS1	1091.12	-0.37649	0.00210403	0.0356993
NAA60	710.241	-0.428896	0.00210517	0.0356993
UPB1	11.619	0.871213	0.0021091	0.035734
MAGI1	4837.39	0.371844	0.00211269	0.0357628
BST1	48.2725	1.57474	0.00213031	0.0360123
NLRP1	11.5322	2.19204	0.00213123	0.0360123
SPATS2	1498.98	0.628942	0.00213557	0.0360534
LRRC75A	298.337	-0.939997	0.00214009	0.0360976
SOGA3	5803.21	0.358831	0.00214802	0.0361348
UBXN11	367.649	-0.684495	0.00214606	0.0361348
USP21	956.376	0.577273	0.00214613	0.0361348
C2orf76	138.778	-0.370717	0.00215438	0.0361491
OR51E2	6.70721	2.89691	0.00215446	0.0361491
PPARG	17.209	2.10133	0.00215459	0.0361491
CYP4V2	143.926	-1.62212	0.00216142	0.0362315
SQSTM1	4667.8	-0.812322	0.00216684	0.0362903	SQSTM1
ARL2BP	1820.82	-0.360578	0.00217397	0.0363553
ZNF609	4132.37	0.654238	0.00217456	0.0363553
C21orf91	578.786	-0.700582	0.00218338	0.0364706
GSTP1	4124.26	-0.365864	0.00218698	0.0364984
LINC01220	11.1981	1.24647	0.00219765	0.0366257
SUGT1P1	58.3377	0.996606	0.00219847	0.0366257
CLCN7	1836.35	-0.442955	0.00220048	0.0366269
SIGMAR1	1129.03	-0.34644	0.00220645	0.0366942
LOC100420587	1.66472	2.88937	0.00221524	0.0367785
ZFHX3	2721.03	1.00272	0.00221541	0.0367785
FAM95C	13.2101	1.56498	0.0022198	0.0368191
MAGOHB	502.766	0.361476	0.0022321	0.0369907
LINC01136	22.5463	1.65357	0.00223478	0.0370027
GPR155	1241.64	-0.768159	0.00224565	0.0371504
LOC100507194	432.472	0.646087	0.00224934	0.0371789
MPV17	508.167	-0.487488	0.00225625	0.0372606
IQGAP2	1412.02	-1.33957	0.00225943	0.0372806	IQGAP2
CPT2	348.167	-0.952217	0.00227463	0.0374535	CPT2
DHX36	2848.74	0.44292	0.00227584	0.0374535
SOX2-OT	1580.32	-0.989772	0.00227304	0.0374535				SOX2-OT
RPRML	16.9436	1.90772	0.00230022	0.0377989	RPRML
TMPRSS2	10.0108	-2.69317	0.00230082	0.0377989
LDB3	12.5665	1.18275	0.00231089	0.0379315
ACER3	1421.3	-0.521228	0.00232147	0.038072
ARPIN	1192.28	-0.66025	0.00232483	0.038094
FAM227B	63.7961	-0.475667	0.00232683	0.038094
CYP2U1	762.535	-0.856892	0.00233439	0.0381143
HIBADH	707.896	-0.442924	0.00233611	0.0381143	HIBADH
PIKFYVE	6015.4	-0.340386	0.00233337	0.0381143
SNORD36A	95.8317	1.1778	0.00233502	0.0381143
BMPR1B	1254.03	-1.11228	0.00233885	0.038126
ACSBG1	125.15	-2.07007	0.00235862	0.0384152	ACSBG1
AGPAT5	3941.83	-0.554482	0.00236837	0.0385409
RHOQ	2739.88	-0.424611	0.00238376	0.0387581
LOC100049716	24.5154	-1.12305	0.00238945	0.0388173
FAM20A	8.45472	2.18161	0.00239493	0.0388729
CRAT	1776.02	-0.504401	0.0024004	0.0389202
KIAA0319	368.972	-1.54996	0.00240195	0.0389202
RNASEH1	647.132	-0.401785	0.0024055	0.0389445
NREP	15366.7	0.498638	0.00241092	0.0389989
FEZ2	2053.64	-0.536394	0.00241822	0.0390835	FEZ2
STRADA	666.818	-0.414248	0.00242658	0.0391852
WDR5B	323.231	0.491769	0.0024321	0.0392409
BPHL	280.461	-0.886586	0.00243962	0.0392953
PKN2-AS1	6.51817	-1.11707	0.0024388	0.0392953
HMX1	13.1734	-1.29901	0.00244389	0.0393306
CCNT2-AS1	288.422	0.837133	0.00245379	0.0394229
PDDC1	1738.54	-0.538005	0.00245322	0.0394229
FGD6	1171.42	0.906147	0.00245876	0.0394694
RPP30	911.757	0.29282	0.00247366	0.0396749
FAH	224.996	-0.588068	0.00247852	0.0397192	FAH
GRM6	4.51822	2.11869	0.00249017	0.0398722
LAMC2	120.199	2.3325	0.00249535	0.0399215	LAMC2
IDE	1206.34	-0.434949	0.00250142	0.0399471	IDE
UAP1L1	596.988	-1.40681	0.00250328	0.0399471
WDR34	749.378	-0.83234	0.00250026	0.0399471	WDR34
HOXA5	5.23866	-1.8659	0.00251069	0.0400289
P3H1	2082.08	0.581869	0.00251263	0.0400289
FRG2	1.43282	-3.00204	0.00252535	0.0401212
GSTT1	287.779	0.730056	0.0025269	0.0401212
OXCT2	10.3445	1.51108	0.00252628	0.0401212
RYBP	4351.56	0.687648	0.00252166	0.0401212	RYBP
GDAP1L1	3971.91	0.776979	0.00253137	0.0401585
GRB10	3233.09	-0.481691	0.00254039	0.0402678
AKR1C2	746.942	0.488689	0.00254555	0.0402966
SNORD74	28.6591	1.53966	0.00254646	0.0402966
HSPBP1	655.174	-0.417661	0.00255707	0.0404307
OTX2	410.682	-3.55459	0.0025618	0.0404717	OTX2
DOK5	2885.38	0.605334	0.00257128	0.0405877
ATXN1L	1541.18	-0.26245	0.00258533	0.0407755
CRYGA	22.7374	1.58753	0.00259281	0.0408255
LOC100996634	14.0462	-1.47676	0.00259139	0.0408255
ALKBH2	565.415	0.551401	0.00260607	0.0410002
IQCH	152.253	-0.927984	0.00261328	0.0410435	IQCH
LINC00877	15.9646	1.40152	0.00261607	0.0410435
SLC9A8	449.268	-0.623257	0.00261533	0.0410435
SPAG1	308.215	-0.983708	0.00261749	0.0410435
LTBP2	498.122	1.2381	0.00262086	0.0410624
FAM182A	77.3611	-1.15736	0.00262678	0.041121
LDHA	2011.63	-1.45889	0.0026382	0.0412657	LDHA
DECR1	422.257	-0.809011	0.00264486	0.0412702	DECR1
PCDHA5	202.636	1.20143	0.00264251	0.0412702			PCDHA5
RPS6KA5	390.469	0.405732	0.00264502	0.0412702
SGMS1	812.745	-0.413905	0.00264867	0.0412931
ZMYND10	420.944	-1.32602	0.00266017	0.0414382	ZMYND10
KCNJ15	28.0274	4.61066	0.00266898	0.0414732
KMO	9.8171	-1.98353	0.00266868	0.0414732
SYT6	288.205	1.40039	0.00266539	0.0414732	SYT6				SYT6
PDZD7	308.374	0.559905	0.00267156	0.0414792	PDZD7
COA4	459.431	-0.447957	0.00268444	0.0416356
DCDC5	76.4241	-1.42817	0.00268603	0.0416356	DCDC5
HM13	1559.28	-0.607643	0.00270467	0.0418903
SERPINB9	128.771	1.53389	0.0027292	0.0422358
CTIF	5849.12	0.377133	0.00273144	0.0422358
COPS6	889.648	-0.271133	0.00274215	0.0422987
SNORD46	69.4016	1.2261	0.0027422	0.0422987
TMEM156	2.40368	-3.2107	0.0027388	0.0422987
PRKCA	1836.41	-0.621193	0.00274702	0.0423041	PRKCA
UACA	762.538	-0.826783	0.00274492	0.0423041
CH25H	24.5524	1.45215	0.00276387	0.0424945
RFPL4AL1	1.63272	-3.63264	0.00276233	0.0424945
TMEM14C	1188.44	-0.289779	0.00276744	0.0425148
STX17-AS1	10.174	-1.27361	0.0027765	0.0426196
RBFOX2	14903.3	0.370584	0.00278057	0.0426474
C20orf196	184.535	0.481166	0.00278666	0.0427062
CLHC1	608.806	-0.364441	0.00279598	0.0427946
DYSF	136.326	1.76578	0.00279695	0.0427946
DAB1	193.246	0.637257	0.00280487	0.0428812
ADM5	115.682	1.34215	0.00281248	0.0429282		ADM5		ADM5
C1QTNF3	209.241	1.48529	0.00281215	0.0429282
FAM110A	457.492	1.03939	0.00282286	0.043052
ERLIN1	811.801	-0.341826	0.00284573	0.0433311
MCCC2	474.521	-0.654601	0.00284418	0.0433311	MCCC2
AMPH	2282.42	0.753079	0.00284913	0.043348	AMPH
DLD	1401.78	-0.548394	0.00285456	0.0433599
FOXD3-AS1	10.754	2.06463	0.00285678	0.0433599
ITGA7	3198.31	-0.560333	0.00285556	0.0433599
PKP4	1999.01	-0.668157	0.00286187	0.0434023
HLA-DMA	57.1616	1.15063	0.00286843	0.0434671
PDLIM5	3616.29	-0.766024	0.0028737	0.0435121	PDLIM5
CFAP36	1305.33	-0.341545	0.00287809	0.043537
IGFLR1	60.6356	-0.628594	0.00287994	0.043537
SHANK1	380.805	0.732737	0.00288617	0.0435963	SHANK1				SHANK1
CFAP221	110.421	-1.00156	0.00289291	0.0436364
LSM11	5371.49	0.624191	0.00289343	0.0436364
TPPP3	646.474	-1.41444	0.00289888	0.0436838
ADAM33	314.073	1.98977	0.00290925	0.0437313
ADPRM	332.989	0.537592	0.00291126	0.0437313	ADPRM
GFOD2	3207.54	0.574952	0.00290549	0.0437313			GFOD2	GFOD2
HDC	8.42816	-1.88872	0.00290734	0.0437313
DUSP16	6607.12	0.50643	0.00291566	0.0437627	DUSP16
DDAH1	6634.49	-0.476005	0.00292558	0.0438719
SLITRK6	356.73	-1.21167	0.00292758	0.0438719	SLITRK6
CNP	2906.38	-0.46108	0.00293434	0.0439356
TMEM50A	1804.74	-0.454722	0.00293646	0.0439356
MIR3939	1.92309	2.69542	0.00294251	0.0439913
CYSTM1	740.114	-0.92732	0.00295534	0.0441483	CYSTM1
MIR381HG	3.74836	5.20012	0.00296056	0.0441914
WDR35	835.03	-0.969999	0.00296815	0.0442698
ALDOC	5153.44	0.823635	0.00298527	0.044484
GM2A	2437.76	-0.629841	0.0029872	0.044484	GM2A
SLC2A14	84.2682	1.82273	0.00299595	0.0445792
COL7A1	2078.93	0.821151	0.00299965	0.0445991
LINC00884	23.1683	0.682141	0.00300432	0.0446336
CNTD2	17.0297	1.25439	0.00300778	0.04465
AMZ1	137.605	1.36718	0.00301845	0.0447733
ECM1	260.708	1.87627	0.00302465	0.0448302
ANKRD13B	1909.52	0.627858	0.00303195	0.0448681	ANKRD13B
BCKDHB	909.507	-0.443375	0.00303015	0.0448681
TAF1A	347.875	0.313829	0.00303541	0.0448843
EDNRB	7639.96	-1.67581	0.00304764	0.0449949	EDNRB
VLDLR-AS1	77.4146	-0.650543	0.00304727	0.0449949
LYRM2	1686.41	-0.331116	0.00305954	0.0451353
COL24A1	479.94	1.2957	0.00306531	0.0451539	COL24A1
TCF21	4.79497	4.51059	0.00306557	0.0451539
WDTC1	1422.25	-0.391591	0.0030698	0.0451811	WDTC1
NDUFA4	2695.31	0.323451	0.00307463	0.0452172
CACNA1S	6.34282	-1.52062	0.00307905	0.0452469
LOC388849	39.9944	-1.0668	0.00308466	0.0452943
CDC40	820.374	0.21888	0.00310584	0.0455108
OLFML3	405.535	2.56936	0.00310314	0.0455108	OLFML3	OLFML3
PRCP	2339.86	-0.465082	0.00310661	0.0455108
CEP128	497.353	0.71872	0.00311763	0.0456017
TGFBI	3534.79	2.13273	0.00311739	0.0456017	TGFBI
HSPA9	8229.05	-0.468835	0.00313001	0.0457474			HSPA9	HSPA9
UPK3BL	7.09338	1.15929	0.00313571	0.0457954
IKZF4	220.882	0.679137	0.00313818	0.0457961
AKAP3	47.8897	-1.05924	0.00314836	0.0458213
DACT3	1528.83	0.618227	0.00314488	0.0458213	DACT3
MIR4482	4.64938	1.69153	0.00315043	0.0458213
SOX17	1.58612	-3.18459	0.00314534	0.0458213
TMC3	3.55753	1.80411	0.003152	0.0458213
DRC7	71.6341	-1.79976	0.00315739	0.0458534
WDR93	12.0488	-1.76259	0.00315905	0.0458534
SLC26A1	49.982	-1.44707	0.00316695	0.0459329
DNAJC10	4213.97	-0.484281	0.00318176	0.0460772
SNORD114-1	3.47649	5.08861	0.00317995	0.0460772
AIG1	950.708	-0.56199	0.0031946	0.0462				AIG1
MIDN	1824.28	0.58897	0.00319512	0.0462
PARD6G-AS1	102.09	1.21826	0.00321179	0.0463702
SERPINA5	866.857	-1.96669	0.00321163	0.0463702
OSR2	33.6515	3.00727	0.00322414	0.046513
ESYT2	3186.84	-0.503833	0.00323075	0.046573
DACT2	120.357	2.45698	0.00323629	0.0466174
OGFRL1	778.169	-0.928235	0.00323972	0.0466188
PRIM1	456.721	0.778021	0.00324131	0.0466188	PRIM1
SNORD114-3	3.27381	4.66818	0.00325262	0.046746
KIAA1671	1037.24	-0.57452	0.00326798	0.0468956
MAPK14	1778.29	-0.173097	0.00326659	0.0468956
GDNF	30.0292	2.00015	0.00327643	0.0469811
RAB10	5224.85	-0.440603	0.00328159	0.0470195
CAPS2	605.138	-0.463223	0.00329244	0.0470682	CAPS2
OR2L5	1.50365	-3.10167	0.00329178	0.0470682
STK32C	738.184	-0.436919	0.00328959	0.0470682
MCUR1	1535.55	-0.640988	0.00330488	0.0471748
SNORD114-10	3.24053	4.65459	0.00330365	0.0471748
SPAG17	208.719	-1.47672	0.00330741	0.0471754
WFS1	854.232	-0.730463	0.00331089	0.0471896	WFS1
LOC101929563	90.4755	0.645781	0.00332299	0.0473209
MAN1C1	1318.41	-1.02985	0.0033251	0.0473209
CCT3	6147.86	0.438466	0.0033299	0.0473535
ACTR3	5883.6	-0.375785	0.00333467	0.0473859
CCR7	13.5429	-2.21873	0.0033382	0.0474004
MALRD1	26.6338	0.992009	0.00335363	0.0475483
TNFSF15	14.2391	3.4998	0.0033523	0.0475483
A2M-AS1	95.8928	1.76067	0.00336835	0.0477212
CASP8AP2	3599.51	0.554369	0.00338554	0.0478795
CDX1	2.13748	2.98019	0.00338963	0.0478795
MKRN2OS	2.15706	2.22404	0.00338898	0.0478795
NDUFS1	4168.85	-0.356486	0.00338882	0.0478795
CCDC50	4067.53	0.314652	0.00341758	0.0481788
GUSB	768.655	-0.328033	0.00342554	0.0481788
LRRC10B	277.923	-0.793401	0.00342091	0.0481788
MME	615.462	3.60402	0.00342313	0.0481788
RDH16	60.609	1.0193	0.00342608	0.0481788
SERTAD4	315.503	1.67617	0.00342463	0.0481788	SERTAD4
FKBP7	266.81	0.51338	0.00343282	0.0482333
RNF150	1359.06	0.407144	0.00343505	0.0482333
SPIRE1	3739.39	-0.376264	0.00345468	0.048473
HEMK1	826.681	0.53008	0.00347521	0.0487249
NIPA1	2041.17	-0.312517	0.00348551	0.0488119
POLR1A	1142	-0.837142	0.00348656	0.0488119
LOC101927668	12.9701	1.45846	0.00349344	0.048872
SLC16A12	14.2139	-2.62991	0.00349645	0.048878
ADH5	4694.94	-0.447795	0.00350346	0.0489331
LOC102724623	102.495	1.68034	0.00350788	0.0489331
NALCN-AS1	3.36737	-2.0188	0.00350816	0.0489331
NR2F1	8879.53	-0.798742	0.00351072	0.0489331		NR2F1
MFSD3	451.818	-0.608732	0.00353527	0.0492391
DLGAP3	251.299	-0.549342	0.00355755	0.0494076
SLC10A2	6.9567	-3.68361	0.00355781	0.0494076
TP53I11	1002.4	0.333338	0.00355195	0.0494076
ZNF618	1622.25	0.677507	0.0035538	0.0494076
HIVEP1	1717.01	0.295795	0.00356314	0.0494454
COL22A1	122.239	-5.44314	0.00357374	0.0495562	COL22A1
CCDC47	2280.62	-0.449625	0.00357702	0.0495653
COL21A1	209.115	1.51161	0.00358035	0.0495753
COLQ	143.631	0.551546	0.00358365	0.0495848
ASF1A	1170.22	-0.556908	0.00358694	0.0495941
KCNH8	1372.77	0.948483	0.00360001	0.0496724
PCDHGA7	69.124	-2.1591	0.00359771	0.0496724
PRDM2	1609.74	0.445897	0.00360048	0.0496724
SLC44A1	3892.35	-0.594352	0.00360816	0.0497422
USP49	1586.9	0.797667	0.00361584	0.0498118
KIAA1804	403.428	0.522288	0.00362733	0.0499338
MYOM2	111.961	1.08309	0.00363715	0.0500261
OPRM1	502.991	1.73539	0.00363932	0.0500261
CD63	5854.89	-0.413518	0.00364881	0.0501202
ADCY10P1	158.737	1.01827	0.00367193	0.0501735
B4GALT1	388.369	1.14321	0.00367025	0.0501735
CCDC137	502.567	-0.568475	0.00366643	0.0501735
CCDC64	1645.85	0.599722	0.00367129	0.0501735
GATSL3	222.356	-0.682221	0.00367388	0.0501735
LAMTOR4	1005.64	-0.354451	0.00365647	0.0501735
MIR1248	1.64156	3.18359	0.00366759	0.0501735
RTP1	21.6992	-1.52249	0.00366022	0.0501735
TMEM14B	584.787	-0.462659	0.0036834	0.0502673
TMEM132E	800.393	1.64941	0.00369078	0.0503317
HMGCL	654.454	-0.733457	0.00369413	0.0503412
CD163L1	8.06509	1.31374	0.00369785	0.0503556
HPSE2	9.03793	5.4983	0.00370616	0.0504325
MIR4639	1.20878	3.10549	0.00371213	0.0504775
C1QTNF7	75.8103	-4.66082	0.00372122	0.0505286
HLA-DPB1	253.955	1.21761	0.00372026	0.0505286
MED30	471.817	0.718896	0.00373071	0.0506211
CHST6	1030.21	-1.14961	0.00373953	0.0506464
PAG1	2163.7	-0.911653	0.00373935	0.0506464
SLC12A2	1851.7	-0.424672	0.00374059	0.0506464
ABCG1	523.323	-0.751684	0.00375731	0.0508364
HAPLN4	61.9684	-1.42492	0.00377254	0.0510061
P2RX5	25.8351	1.39441	0.00377676	0.0510267
STK24	2383.49	-0.251093	0.00379292	0.0512085
ACVR2B	12410.4	1.00506	0.00381056	0.0514099
ZNF503-AS2	62.0096	-1.04816	0.00381836	0.0514786
ADAMTS13	567.156	0.533382	0.00383179	0.051611
PMS2P5	69.2412	0.614714	0.00383363	0.051611
AAED1	196.164	-0.543438	0.0038386	0.0516412
C1orf54	220.172	-0.428829	0.00384471	0.0516501
CMTM5	13.7355	-2.25046	0.00384454	0.0516501
NOC2L	2072.72	0.291082	0.00385234	0.0516994
VPS13C	5523.01	-0.5431	0.00385384	0.0516994
PNMT	26.8756	1.23178	0.00385809	0.0517197
BBOX1-AS1	20.6473	2.00494	0.00386442	0.0517487
DNPH1	274.889	-0.722548	0.00386571	0.0517487
DOT1L	2269.97	0.548995	0.0038755	0.051843
RAX	4.70557	-3.19466	0.0038861	0.0519482
NSUN4	719.39	0.449805	0.00389654	0.052051
FAM221A	241.051	0.813183	0.00390763	0.0521093
FLJ10038	935.657	0.5195	0.00390916	0.0521093
LOC101927248	28.5854	-1.02362	0.00390878	0.0521093
LOC101928796	5.58138	1.59347	0.00391515	0.0521525
C16orf82	11.9342	1.3671	0.00391932	0.0521713
LINC00648	36.0466	0.951668	0.00392869	0.0522594
ZNF266	1120.23	-0.328681	0.00393399	0.0522931
WARS2-IT1	2.82365	-2.14522	0.00394622	0.0524189
FAM171A2	3930.87	0.338465	0.00395272	0.0524316
YLPM1	2117.16	0.369912	0.00395185	0.0524316
DNAL1	1448.22	-0.632565	0.00396871	0.052607
EBLN2	185.925	1.01219	0.00397542	0.0526236
LAMA2	2300.16	-2.12928	0.00397552	0.0526236
FAM110B	1448.99	0.392984	0.00398076	0.0526561
SMTNL2	76.6182	0.857428	0.00398555	0.0526827
NDUFA4L2	428.635	-1.41494	0.00399611	0.0527854
KLC1	11056.1	0.246825	0.00400626	0.0528826
HIST1H3C	140.06	-2.77316	0.00401703	0.0529509
RSPH4A	182.577	-1.80092	0.00401551	0.0529509
TTPA	42.2725	-0.889414	0.0040222	0.0529823
WDR70	972.728	0.402021	0.00402549	0.0529887
DTX3	4335.22	0.37255	0.00404071	0.0531522
NFXL1	1012.91	0.363661	0.00404834	0.0531942
R3HDM2	2338.54	0.529778	0.00405514	0.0531942
RPE65	494.053	-1.58457	0.00405292	0.0531942
TRIM51HP	1.76418	-4.10092	0.00405245	0.0531942
ASGR1	693.413	0.585535	0.00407087	0.0533267
LY6G5C	14.7599	1.44219	0.00407069	0.0533267
AP1M2	66.0058	1.67528	0.00409421	0.0534285
CDK6	4504.46	-0.824279	0.004092	0.0534285
FAS-AS1	3.69783	2.10978	0.00409556	0.0534285
LINC01206	10.1377	-1.72773	0.00409357	0.0534285
MIR7111	36.8647	1.90412	0.00408465	0.0534285
SYT13	16670.4	0.550948	0.00409514	0.0534285
SNORD47	72.4608	1.17214	0.00410412	0.0535032
MTF2	4087.46	0.885803	0.00411279	0.0535795
EIF4A2	20578.3	0.807019	0.00413176	0.0536725
PRR5L	527.518	-1.33701	0.00413411	0.0536725
SLC26A11	1467.9	-0.573821	0.0041323	0.0536725
TAMM41	222.535	0.429091	0.00412946	0.0536725
TRIP6	1007.1	-0.634236	0.00413107	0.0536725
GC	4.98414	4.9411	0.00414241	0.0537067
LPAR1	861.631	-0.946133	0.00414072	0.0537067
C10orf54	22.1114	1.08693	0.00415935	0.0538895
ANPEP	40.5053	1.68408	0.00416372	0.0539092
AS3MT	15.3355	-0.739536	0.00417743	0.0539428
ITFG2	400.982	0.740782	0.00417981	0.0539428
PCGF2	880.074	0.735884	0.00416968	0.0539428
UCP2	120.534	-0.957215	0.00417447	0.0539428
WNT5A	1782.59	1.26193	0.00418055	0.0539428
GRSF1	3809.23	-0.323681	0.0041849	0.0539621
FLVCR1	1819.77	0.342707	0.00419121	0.0540067
LRRC20	867.005	-0.761771	0.00420106	0.0540969
DNAJB5-AS1	24.1356	1.626	0.00422296	0.0543419
SLC34A2	84.6014	-2.2397	0.00423135	0.0544129
WDR17	1950.38	0.295219	0.00423509	0.0544241
AAMDC	150.114	-0.545469	0.00425248	0.0544996
E2F5	826.845	-0.491836	0.00424669	0.0544996
FAM167B	24.5389	1.01394	0.00425238	0.0544996
IFIH1	75.4535	-1.33022	0.00424924	0.0544996
HOXB3	5.63159	4.57258	0.00426769	0.0546576
CD74	765.214	2.33754	0.00428216	0.054695
KCNE1	17.0146	-1.21869	0.00427915	0.054695
RUNDC3A	2881.54	0.495429	0.00428068	0.054695
TEX29	15.8259	1.07401	0.00427482	0.054695
PDE3B	478.805	0.567397	0.00431732	0.0550698
PHKG2	601.024	-0.258612	0.00431574	0.0550698
COL6A1	24560.4	0.675905	0.00432174	0.0550891
CHRNA1	14.3852	2.00219	0.00433624	0.0551593
LMOD1	157.261	1.77703	0.00433321	0.0551593
MRPL21	587.331	0.493385	0.00433889	0.0551593
SLC24A5	8.32155	-2.71369	0.00433426	0.0551593
PDCD1LG2	45.866	2.60859	0.00434209	0.0551629
GRM3	1472.95	-0.897749	0.00436229	0.0553824
PIBF1	1451.67	0.566877	0.00437583	0.0555171
SULT2B1	12.3034	-0.994748	0.00439994	0.0557855
CUTC	375.818	-0.475342	0.00440639	0.05581
MAPKAPK3	765.725	-0.711765	0.00440776	0.05581
RIN2	865.98	-1.1903	0.00441127	0.0558172
UGT3A2	1.96096	3.91452	0.00441689	0.055851
ADHFE1	80.3337	-1.02463	0.00443885	0.0560699
LINC00673	591.975	-0.572533	0.00444012	0.0560699
CNKSR1	67.9556	0.756818	0.00446215	0.0562054
SELPLG	90.3566	1.3818	0.00446112	0.0562054
SNORA51	32.5201	1.27988	0.00445912	0.0562054
TMEM69	668.218	0.607296	0.00446272	0.0562054
ARMC9	565.637	-0.63776	0.00447353	0.056259
SSTR2	370.894	-0.618379	0.00447389	0.056259
USP3	3632	0.84482	0.00447589	0.056259
KIAA0895L	4917.02	0.430689	0.00448015	0.0562719
LMAN2L	885.063	-0.486739	0.00449177	0.0562719
MYO1G	9.63095	-1.36533	0.0044855	0.0562719
RTKN	291.707	-1.15059	0.00448745	0.0562719
ZNF695	154.441	0.705938	0.00448998	0.0562719
ADGRB1	935.258	-0.640475	0.00450341	0.056306
CDKN2C	139.911	-1.08778	0.00450249	0.056306
ZPR1	1238.55	0.413557	0.00450241	0.056306
FLT1	16.5534	2.81828	0.00451026	0.0563173
TSC22D2	3682.02	0.642652	0.00450884	0.0563173
IP6K2	7138.32	0.910894	0.00451717	0.0563664
PINLYP	52.1133	-1.62492	0.00453063	0.0564971
GOLGA8O	7.04425	1.19347	0.00456287	0.0566766
GPR83	96.4991	1.35924	0.00456207	0.0566766
LPIN2	3327.37	-0.707001	0.00455338	0.0566766
OR2L1P	2.03064	-2.4366	0.00456297	0.0566766
RBP5	25.1442	0.592538	0.00456144	0.0566766
UCHL3	470.502	0.391921	0.0045508	0.0566766
MFSD8	856.289	-0.304693	0.00460957	0.0571804
ZNRF2P2	79.7179	0.675715	0.00460772	0.0571804
CARNS1	20.6632	-1.5588	0.00463823	0.0574639
SPG20	2821.19	-0.562986	0.00463849	0.0574639
C2orf73	9.20999	-1.10527	0.00464949	0.0575624
PRLHR	33.1852	2.0665	0.00465327	0.0575717
MPP2	2112.23	0.279415	0.00465801	0.0575927
ATP13A4	164.208	-1.59677	0.00467123	0.0576307
KIAA1324L	2498.17	-0.647198	0.0046654	0.0576307
LRRC55	1143.87	-1.12478	0.00467934	0.0576307
MIR3153	18.1121	1.7551	0.00467706	0.0576307
NIT2	372.225	-0.682008	0.00467567	0.0576307
RNU4ATAC	61.382	0.940741	0.00467026	0.0576307
WFDC21P	2.09025	2.63094	0.00468403	0.057651
FGL2	14.7978	-2.29829	0.00471865	0.0579238
LOC101927087	7.91531	1.45768	0.00471669	0.0579238
LOC151121	1.90411	2.84236	0.00472454	0.0579238
SETD2	5936.38	0.586347	0.00472367	0.0579238
SIGLEC1	83.5482	1.63217	0.00471982	0.0579238
WASIR2	5.48058	1.85506	0.00471317	0.0579238
TFAP2A-AS1	5.51287	2.04739	0.00473138	0.0579701
SLC39A6	6229.31	0.281905	0.00473909	0.0580271
SUN2	4819.91	0.355976	0.00474601	0.0580742
AGER	171.782	0.98349	0.00475018	0.0580877
B3GLCT	1262.5	-0.99776	0.00475527	0.0580943
VTRNA1-3	24.0484	-1.38076	0.00475685	0.0580943
THAP10	213.679	0.359271	0.00476701	0.0581558
TMEM179B	399.915	-0.686038	0.00476803	0.0581558
COQ9	685.548	-0.51263	0.00477217	0.0581689
FBLN2	1377.11	0.885661	0.00479079	0.0583189
MIAT	33250	0.826971	0.004791	0.0583189
VTRNA1-1	2.79174	-1.9802	0.0047968	0.0583189
ZIC5	1053.45	-1.88268	0.00479405	0.0583189
PROSC	1244.31	-0.485092	0.00480031	0.0583242
HPS1	568.871	-0.914692	0.00480713	0.0583697
ACTG2	507.903	2.56089	0.00481337	0.0584079
TEX26-AS1	3.95234	-2.14292	0.00485819	0.0589141
CEP83-AS1	81.9966	0.933582	0.00489254	0.059259
LOC102724084	1.30708	-2.89031	0.00489601	0.059259
SSR3	5406.19	0.441016	0.00489437	0.059259
GRIK1	838.29	-1.04381	0.00490046	0.0592749
ACTR3B	448.677	-0.421862	0.00491418	0.0594029
CORO2B	1186.41	-0.574563	0.00492966	0.0595521
ZSCAN25	609.886	-0.340721	0.00493599	0.0595906
UCP1	6.91794	-1.77998	0.00495074	0.0597305
CBX6	4658.22	-0.278108	0.00495535	0.0597319
SCAMP4	701.639	-0.508775	0.00495716	0.0597319
ZNF138	1091.41	0.423946	0.00496162	0.0597476
DYNC1LI1	2938.98	0.45378	0.00496726	0.0597775
COA5	852.808	-0.653019	0.00497535	0.0597989
PYGL	1173.07	-0.632288	0.00497339	0.0597989
ARL16	830.313	-0.391188	0.00498245	0.0598463
PYGB	6065.12	-0.358814	0.00500434	0.0600711
EPM2AIP1	7202.53	0.706341	0.00501817	0.060199
SLC31A1	1336.62	-0.510003	0.00502674	0.0602636
ST6GALNAC5	603.316	-1.13907	0.00503088	0.0602751
RBM4B	1041.36	0.616414	0.00503522	0.060289
SLC18B1	662.52	-0.544394	0.00504622	0.0603825
CCDC148	198.687	-0.738976	0.00505318	0.0604219
IL18R1	29.9617	-2.17086	0.00505696	0.0604219
MVP	1398.31	0.660972	0.00505951	0.0604219
ST7-OT3	16.4232	0.887956	0.00506227	0.0604219
SOWAHB	160.007	1.54883	0.00507432	0.0605275
PSEN2	385.01	-0.937448	0.0050822	0.0605834
AK6	485.283	-0.479049	0.00511017	0.0608786
HCN3	2362.23	0.805193	0.00512621	0.0610312
MDGA1	1281.16	0.753785	0.00513113	0.0610514
FANCM	574.918	0.591881	0.00514036	0.0611228
KCNK4	88.8845	-1.48241	0.00516648	0.0613564
RAB3C	1613.67	0.608317	0.00516553	0.0613564
SRRM2-AS1	12.2665	-0.862176	0.00517269	0.0613917
VWA3A	213.062	-1.32538	0.00520474	0.0617334
LINC00158	15.2159	0.760371	0.00521518	0.0617798
SCP2	2156.87	-0.438552	0.00521421	0.0617798
POLR2J	368.756	-0.392937	0.00521855	0.0617811
MTHFD1	833.936	-0.448071	0.00522743	0.0618476
ENG	35.3894	1.80519	0.00523247	0.0618686
LOC101928100	5.68101	1.16819	0.00525835	0.0621358
HSD17B2	9.83251	6.60109	0.00526624	0.0621515
IFT80	1492.67	-0.574763	0.00526564	0.0621515
CCDC62	376.782	1.09256	0.00527115	0.0621618
LOC100129518	49.4079	0.475841	0.00527368	0.0621618
C9orf114	817.874	-0.43263	0.00528083	0.0621867
GRIN3A	730.989	1.9368	0.00528311	0.0621867
UBE2Q2P1	251.753	0.483339	0.00528564	0.0621867
PPA1	4235.92	0.550492	0.00531963	0.0625478
ADAMTS3	1581.75	-1.50215	0.00533749	0.0626779
DIO2	32.8409	1.81503	0.00533948	0.0626779
XKR4	1432.54	0.861775	0.00534063	0.0626779
CHMP2B	1745.81	0.236487	0.00535393	0.062729
DBT	949.484	-0.462634	0.00535529	0.062729
MIR6891	1.23352	-2.65406	0.00536154	0.062729
SORCS2	2167.56	-0.754415	0.00535615	0.062729
TPRG1	8.58449	-1.56816	0.00536013	0.062729
WNT11	255.672	2.13457	0.00538904	0.0630119
BZW1	4832.43	-0.295922	0.00540032	0.0630659
RAET1E-AS1	16.3748	-1.05161	0.0053985	0.0630659
SSSCA1-AS1	84.0037	0.898872	0.00544818	0.0635856
EPS15L1	1341.32	0.517823	0.00545795	0.0636316
GOLPH3L	734.59	0.482207	0.00545884	0.0636316
LINC00938	1720.99	0.947374	0.00546668	0.0636838
ABCD4	1341.32	0.336256	0.0054825	0.0637838
RAB28	553.912	-0.666679	0.00548059	0.0637838
TMEM246-AS1	2.58104	-2.49821	0.00548537	0.0637838
EPN3	29.0798	1.01709	0.00549546	0.0638619
PURB	5671.94	0.765512	0.00550827	0.0639716
COL10A1	124.814	3.2629	0.00553884	0.0642872
LBX1-AS1	5.88575	3.41961	0.00556857	0.0645167
MEGF6	1961.45	0.694403	0.00556468	0.0645167
RILPL2	198.585	-0.490709	0.00556884	0.0645167
CLYBL	232.894	-1.45339	0.00557808	0.0645843
CCNG2	3000.06	0.625601	0.00558749	0.0646365
FAM172A	3066.74	-0.328322	0.00558941	0.0646365
HYDIN	920.413	-0.890013	0.0055949	0.0646605
FLRT3	2252.4	0.385956	0.00561098	0.0648068
SEZ6L	3413.37	-0.633558	0.00562877	0.0649727
LINC01342	5.15362	2.41352	0.00563462	0.0650006
C1orf168	8.78302	-2.55429	0.00566274	0.0652058
HGC6.3	1.03784	-2.93042	0.00566066	0.0652058
ISL1	5.03979	-4.03193	0.00565711	0.0652058
PPIF	839.269	-0.400791	0.00566725	0.0652181
PCBD2	112.144	-0.816992	0.00568053	0.0653312
CD6	9.78935	1.57962	0.0056931	0.0653704
CXCL12	141.5	2.66	0.00570665	0.0653704
FBXO27	145.429	-0.795084	0.00572147	0.0653704
LOC100128531	2.45789	2.22991	0.00569463	0.0653704
MMD2	41.3838	-1.32907	0.005717	0.0653704
PCDHA3	119.386	2.50156	0.00571893	0.0653704
SFSWAP	2535.16	0.447192	0.00571693	0.0653704
SNRPE	1063.82	0.500239	0.00570608	0.0653704
SRSF6	4266.96	0.507322	0.00572189	0.0653704
TMEM161A	518.025	-0.314585	0.00571607	0.0653704
TP53TG1	226.691	-0.446542	0.00569411	0.0653704
MIR3143	7.3974	1.88623	0.00575569	0.0656889
UPF1	3215.76	-0.23678	0.00575671	0.0656889
IFT74	624.768	-0.351942	0.00576783	0.0657682
LOC100506274	10.5525	1.18626	0.0057706	0.0657682
LOC729970	235.37	-0.945745	0.00578092	0.0658462
SMPD3	2198.46	0.513912	0.00578969	0.0659064
CPSF2	2125.18	-0.373333	0.00580953	0.0660132
FAM69B	2394.17	-0.224053	0.00580347	0.0660132
RCN1	6571.31	-0.44806	0.00580611	0.0660132
MB21D2	759.68	0.440607	0.00581721	0.0660609
SLC16A10	138.329	0.785104	0.00584016	0.0662818
SKAP2	166.874	-0.985182	0.0058472	0.066322
SCAI	2276.78	0.310317	0.00585087	0.0663238
CCDC151	99.7371	-0.726054	0.00585901	0.0663764
FZD8	437.986	-1.21729	0.00586694	0.0664145
LOC100272217	269.938	1.24914	0.00586938	0.0664145
DYRK2	4501.58	0.719483	0.00589169	0.0665477
MIR124-1	5.10692	1.08937	0.00588575	0.0665477
OTUD3	1785.91	0.52938	0.00589012	0.0665477
FLJ37453	260.493	0.558077	0.005908	0.0665939
GUCA1A	64.5647	1.19904	0.00590216	0.0665939
MAPK8	3930.33	0.210933	0.00590985	0.0665939
N4BP3	805.021	0.503118	0.00590892	0.0665939
TUBBP5	4.45682	-2.35269	0.00592131	0.0666834
HOXA2	2.97736	5.21111	0.00593498	0.0667976
NSMF	4757.08	-0.478841	0.00593935	0.0668071
ANO10	1036.46	0.295434	0.00598167	0.0670193
CYP2D7	97.7362	0.481227	0.00599049	0.0670193
NEUROG2	113.216	1.18955	0.00596874	0.0670193
PRPF6	3537.98	0.320691	0.00599343	0.0670193
RAB37	15.0824	-1.5111	0.0059723	0.0670193
RFWD2	2031.47	0.270008	0.00597902	0.0670193
RUNDC3A-AS1	176.024	0.868168	0.00598131	0.0670193
SULT1C4	177.826	-0.553501	0.00599317	0.0670193
THNSL2	231.566	-1.80451	0.0059936	0.0670193
TRIP4	459.173	0.346728	0.00598893	0.0670193
CCDC144NL-AS1	141.3	-1.02376	0.00601713	0.0672428
GLRX	374.161	0.378226	0.00602424	0.0672825
HOMER1	2097.9	0.44991	0.00603313	0.0673421
SCARNA21	2428.07	0.413558	0.0060417	0.067398
APOLD1	427.07	-0.889807	0.00607614	0.06771
CITED2	2661.22	0.721936	0.00608038	0.06771
DUSP1	2222.49	0.992616	0.00607718	0.06771
PLA2G12A	1353.81	-0.477392	0.00608644	0.0677173
SNORD75	11.7373	1.68875	0.00608819	0.0677173
TMEM50B	1325.34	-0.345044	0.00610201	0.0678311
LOC100996635	9.49269	3.39129	0.00610958	0.0678755
CABLES1	115.47	-1.19633	0.00614078	0.0681382
CDC7	837.14	0.550652	0.00613948	0.0681382
PMP2	1768.71	-2.24334	0.00614403	0.0681382
IMPACT	2036.1	-0.516152	0.0061528	0.0681558
SLC35F1	6590.63	-0.363955	0.00615164	0.0681558
EIF5B	1447.37	-0.494705	0.00615949	0.0681766
PCDHGB5	7.65224	-1.82417	0.00616188	0.0681766
PRADC1	212.902	-0.770954	0.00617043	0.0681915
SNHG7	1374.42	0.927363	0.0061675	0.0681915
SLC9A4	3.55038	-3.04332	0.00619707	0.068446
SNORA2A	60.9685	0.97228	0.00621603	0.0686154
GVINP1	34.9516	1.42118	0.00621984	0.0686174
MFSD12	752.628	-0.439925	0.00622798	0.0686673
PLCE1	1316.53	-0.918591	0.00625766	0.0689543
AKAP1	1276.57	-0.613023	0.0062728	0.0690008
ASH1L	6457.41	0.427334	0.00627131	0.0690008
PCK1	36.3883	2.17695	0.00626866	0.0690008
FAM73B	1022.93	0.323782	0.00627887	0.0690275
STX18-AS1	133.108	0.419875	0.00629162	0.0691275
BANP	648.686	0.440514	0.00629773	0.0691546
SLC30A7	2029.94	0.334761	0.00630559	0.0691607
SNORD2	115.614	1.25703	0.00630456	0.0691607
NCOA1	2726.13	-0.439901	0.00632258	0.0693069
PIK3CB	617.032	-0.310268	0.00633198	0.0693394
TBPL1	1219.89	0.498608	0.00633549	0.0693394
TOLLIP	1737.29	-0.365294	0.00633653	0.0693394
IBA57-AS1	21.6148	0.75008	0.0063507	0.0694143
ITGAM	9.89486	-1.81441	0.00634758	0.0694143
GDE1	1786.66	-0.355786	0.0063755	0.0695725
RPL3L	2.43641	-2.50065	0.00637619	0.0695725
USP29	1.25408	-2.81715	0.00637586	0.0695725
KRAS	4121.24	0.443644	0.00638179	0.0695935
NAALAD2	689.154	0.624203	0.00639875	0.0697383
HLA-H	206.269	-0.965536	0.00641337	0.0698275
LOC284950	6.23917	-2.18861	0.00641431	0.0698275
ATP6V1A	12340.8	0.405608	0.00643513	0.0698556
LOC100129931	5.21913	-1.33406	0.00643533	0.0698556
LOC100132077	4.17088	3.05624	0.00642788	0.0698556
MRPL42	3241.39	0.651105	0.00642923	0.0698556
WNT9A	46.0192	-0.979589	0.0064305	0.0698556
IQCJ	21.8238	1.50388	0.00645171	0.0699533
MOCS2	616.753	-0.488236	0.00644951	0.0699533
CNPPD1	1195.43	-0.528163	0.00646228	0.0700277
CTTNBP2	542.012	0.789818	0.00648778	0.0701836
RBBP5	1401.38	0.392778	0.00648416	0.0701836
RPS28	2248.82	0.654189	0.00648677	0.0701836
NDUFAF3	800.151	-0.313728	0.00649166	0.0701855
DSC1	7.30629	-1.41733	0.00649814	0.0702027
NR4A3	209.193	-1.00078	0.00650066	0.0702027
SIRPA	306.263	-0.853133	0.00651248	0.0702902
PSMG1	334.632	-0.677908	0.00652946	0.0704334
CPT1A	575.513	-0.746233	0.00654364	0.070466
GPC2	3445.56	0.667744	0.0065397	0.070466
RAB3GAP1	3326.92	-0.219818	0.00654269	0.070466
HTR1D	19.733	-1.13789	0.00655131	0.0705085
ATF5	504.487	-0.959383	0.00656958	0.0706248
GOLT1B	4573.34	0.815439	0.00656643	0.0706248
NLRP3	37.2937	0.592297	0.00657648	0.0706364
POLR2J4	363.831	0.353936	0.00657812	0.0706364
MSL2	3411.41	0.953023	0.0065819	0.070637
LRRC14	1288.64	-0.238088	0.00658958	0.0706395
PRKCB	423.678	-1.82403	0.00658865	0.0706395
AACSP1	38.067	-4.08869	0.00660451	0.0707194
RNF144B	99.9667	1.79059	0.00660384	0.0707194
CABP1	69.2082	-0.684907	0.00661213	0.0707211
ZFHX4	5190.52	0.724835	0.00661065	0.0707211
ACTB	44551.4	0.386509	0.00662097	0.0707756
MMEL1	48.9335	0.914435	0.00662613	0.0707909
DCDC2	203.527	-1.57056	0.0066326	0.070813
OCLN	114.221	-1.38904	0.00663568	0.070813
ABCB1	61.5516	-0.940021	0.00664721	0.070896
BTF3	7176.21	0.786134	0.00666717	0.0709891
FOXD4L1	10.2642	-1.10994	0.00666504	0.0709891
IL21-AS1	4.97123	-2.89766	0.00666503	0.0709891
LRRC37BP1	785.764	-0.364233	0.00667246	0.0710055
FRAT1	287.705	0.622846	0.00668927	0.0711444
LRP2	5132.44	-0.874267	0.00669477	0.071163
TSPAN17	1504.27	-0.512766	0.00670177	0.0711973
KCTD10	2403.65	0.607019	0.00670649	0.0712075
LOC101927575	8.10093	0.937321	0.00672478	0.071282
RARA	1013.23	0.372495	0.00671741	0.071282
ZNF280B	296.816	-0.50591	0.00672306	0.071282
RAB3A	1087.24	0.634384	0.00673781	0.0713801
ZNF106	4073.77	-0.469656	0.00674573	0.0714241
KLKP1	2.18806	-3.31243	0.00677297	0.0716724
SAMD15	99.8759	-1.20907	0.00677951	0.0717015
POU3F1	276.98	1.31339	0.00680643	0.071946
PCDHA8	167.282	0.891454	0.00682707	0.0721241
TGIF1	1094.87	-0.609608	0.00683751	0.072194
CHCHD6	845.327	0.341998	0.00686205	0.0723725
MDM4	3394.84	0.491437	0.0068596	0.0723725
ATP13A5	1.9148	-2.3429	0.00687045	0.0723854
PIGX	1005.38	-0.364946	0.00687474	0.0723854
SNORA33	36.7067	1.08316	0.00687298	0.0723854
RASAL2-AS1	31.5974	0.66092	0.00688276	0.0724296
FHAD1	94.4027	-1.3658	0.00690041	0.0725347
POMT1	2120.52	-0.230119	0.00689884	0.0725347
EFCAB10	14.1615	-1.22785	0.00691589	0.0726571
BCL2L1	1485.95	-0.589445	0.00692661	0.0726891
NR6A1	234.793	-0.986013	0.00692661	0.0726891
NT5C1A	27.782	0.858537	0.00693917	0.0727805
KCNG1	654.029	-0.726849	0.00694516	0.0728031
CEP290	3441.11	0.315328	0.00696051	0.0728294
ESF1	948.725	-0.355562	0.00695607	0.0728294
LOC101927053	5.74641	1.9346	0.00696304	0.0728294
NRG1	1103.89	0.531099	0.00695431	0.0728294
CSNK1D	2703.82	-0.302078	0.00699075	0.0730788
SNORA62	69.5656	0.926545	0.00700137	0.0731494
CXCL16	38.4942	-1.38594	0.00700983	0.0731974
IRF6	4.98239	1.91066	0.00702181	0.0732025
POLR3K	88.9459	-0.655793	0.00702191	0.0732025
SLC16A4	168.894	-1.5561	0.00701588	0.0732025
RAB8A	1074.9	-0.317788	0.00703726	0.0733222
LOC728175	21.2486	1.47668	0.00704134	0.0733244
TTC17	4499.15	0.270286	0.00705679	0.0734449
GLB1L	312.314	-0.90482	0.00706266	0.0734656
HSPA8	28595.5	0.417252	0.00707161	0.0735184
PAK1	3018.66	0.357263	0.00707918	0.0735567
ACAT1	813.458	-0.541177	0.00709122	0.0736414
MICAL2	271.835	1.71258	0.00709535	0.0736439
FRMD6-AS1	57.6238	0.525858	0.00710854	0.0737404
C1QBP	1530.04	-0.282772	0.00713232	0.0738288
DUXAP8	3.52486	4.15041	0.00712193	0.0738288
IL17RA	292.57	-0.892107	0.00713082	0.0738288
TOB1-AS1	114.256	0.442355	0.00713266	0.0738288
AP3M2	1555.7	-0.80195	0.00715686	0.073896
GTPBP10	920.27	-0.399872	0.00715468	0.073896
HNRNPDL	11734.6	0.663121	0.00716203	0.073896
LINC00111	3.91231	1.89865	0.00715193	0.073896
PILRB	14.2582	-1.29899	0.00716255	0.073896
RSPO1	8.55271	-1.73807	0.00715209	0.073896
BDH1	111.544	-0.480781	0.0071776	0.0739874
RICTOR	3375.34	0.337836	0.00717923	0.0739874
NNMT	419.691	2.37371	0.00719688	0.0740356
RPUSD4	877.363	0.600922	0.00719953	0.0740356
SNORA14B	92.6385	0.890866	0.00719613	0.0740356
UBE4B	1961.27	0.464806	0.00719319	0.0740356
PPFIBP1	2911.04	0.662025	0.00725847	0.0746011
TTC38	491.644	-0.453084	0.00726905	0.0746694
TOLLIP-AS1	67.2491	0.712099	0.00732017	0.0751537
LOC101928590	1.50187	2.33435	0.00732586	0.0751714
CCT8	6166.96	0.593886	0.00733613	0.0752361
ABHD6	568.613	-0.83214	0.00736672	0.0752645
C5	584.808	-0.719868	0.00735823	0.0752645
GLIPR2	1178.82	-1.24299	0.00736234	0.0752645
INTS1	4759.82	0.278909	0.00736277	0.0752645
LINC00616	3.19627	-2.39172	0.00736315	0.0752645
UBXN1	2584.79	0.660484	0.00734995	0.0752645
WASH1	459.19	0.437174	0.00735092	0.0752645
MOB3A	424.821	-0.699975	0.00737734	0.0753324
HACD3	6909.68	-0.554957	0.00738438	0.0753636
PCDHAC1	2225	0.963291	0.00738932	0.0753734
ZNF627	2214.75	0.303676	0.00740288	0.0754711
MUC17	3.71702	-2.50124	0.00742266	0.0756321
CDC37	2568.8	0.144369	0.00743476	0.0757146
FMN1	163.403	0.795222	0.00744336	0.0757208
ZBED6	2050.98	0.862441	0.00744047	0.0757208
ANKFN1	224.626	-0.962699	0.00746043	0.0757583
ASNA1	1216.95	-0.415224	0.00745702	0.0757583
MKRN3	985.275	1.01559	0.00745897	0.0757583
TMCC1-AS1	54.4638	-0.901852	0.00746304	0.0757583
SP8	192.788	2.78711	0.00747175	0.075806
CXCL6	40.713	-0.902415	0.00748216	0.0758168
GCSHP3	213.846	-0.720894	0.00748882	0.0758168
ILF3-AS1	780.036	0.644986	0.00748547	0.0758168
RPL22L1	663.224	1.00545	0.00748179	0.0758168
HIST2H2BA	156.51	2.20752	0.00750622	0.0759524
ABHD15	182.623	-0.798969	0.00751814	0.075982
DPP4	39.0162	-1.18004	0.00752285	0.075982
MCOLN2	3.49138	-2.47534	0.00752921	0.075982
PER3	464.95	-0.511174	0.00752155	0.075982
TSPAN33	413.827	-0.835099	0.00752704	0.075982
ANGPTL4	347.403	-1.61826	0.00754544	0.0760648
FAHD2A	538.067	-0.377843	0.00754352	0.0760648
PLEKHA8	3261.95	0.668056	0.00755258	0.0760763
ZNF271P	1200.83	-0.536071	0.00755461	0.0760763
ALDH1A3	87.5484	2.49726	0.00759172	0.0763874
HCRTR2	193.672	0.722257	0.00759357	0.0763874
BSPRY	4.56948	-2.41365	0.00760436	0.0764229
SNORA27	48.633	1.08031	0.00760517	0.0764229
NACC1	1392.74	-0.317426	0.007616	0.0764911
OSCP1	311.663	-0.470138	0.00762879	0.0764979
PAX2	6.60994	1.66922	0.00762295	0.0764979
WDR92	236.248	-0.873036	0.00762485	0.0764979
C21orf33	934.412	-0.625371	0.00763494	0.0765087
ZNF384	1397.86	0.471282	0.00763795	0.0765087
C5orf47	18.5463	1.15848	0.00765478	0.0765559
IBSP	1.73635	-3.70785	0.00764798	0.0765559
STMN2	28597.2	0.496519	0.00765273	0.0765559
DHX16	982.999	-0.392511	0.00767846	0.0767117
HTR1B	25.0671	1.80922	0.00767565	0.0767117
LRRC61	4.70363	-4.19767	0.00768386	0.0767252
FLOT1	2132.46	-0.347326	0.00769205	0.0767665
DSEL	2440.24	-0.446865	0.00770393	0.0768446
RPRM	1219.42	1.07957	0.00773734	0.0771372
MSC	20.3239	2.26351	0.00776783	0.0774005
SLC25A39	1535.46	-0.342283	0.00777679	0.0774489
ZNF862	942.557	-0.577936	0.00778247	0.0774648
OR1F1	2.11898	-1.87192	0.00778966	0.0774957
VWA1	591.495	-0.900776	0.00779426	0.0775007
ANKRD16	255.202	-0.491816	0.00780309	0.0775071
FKBP11	179.451	0.68067	0.00779965	0.0775071
ANKDD1B	5.86795	-1.81769	0.00781836	0.0775566
DIO2-AS1	1.4355	2.30937	0.00782035	0.0775566
ZC3H11A	4705.86	0.304633	0.00781222	0.0775566
DHRS9	2.27129	-2.76313	0.007825	0.0775621
LINC00304	9.57833	1.0907	0.00784653	0.0777348
LBX1	12.0782	3.03844	0.00785268	0.0777551
MANEA	1282.53	-0.421375	0.00786324	0.077819
PCDHB15	402.655	-1.00287	0.00787967	0.0779218
RARRES2	291.989	0.74217	0.00788185	0.0779218
HN1	10947.6	0.413769	0.00789248	0.0779861
CRHR1-IT1	432.746	0.331965	0.00790336	0.0780122
PINK1	2886.41	-0.617875	0.00790075	0.0780122
FBXW4P1	82.2153	1.07645	0.00794096	0.0783425
CACNA2D3	463.844	0.745672	0.00796141	0.0785034
SLC9C2	27.7148	-0.99842	0.00797294	0.0785762
LOC102723376	2.26317	-4.45116	0.00797984	0.0786033
KLHDC7A	3.83306	-1.66619	0.00798417	0.078605
ZKSCAN5	1314.16	-0.297925	0.00800256	0.0787452
BTNL9	7.80127	-1.87955	0.00801959	0.0787618
CC2D2A	842.598	-0.535353	0.0080127	0.0787618
DKKL1	67.3795	-0.80114	0.00802779	0.0787618
LINC00539	5.03901	1.47778	0.00802847	0.0787618
LOC101927318	1.50997	-2.69371	0.00803121	0.0787618
RGMA	6391.31	-0.651382	0.00802488	0.0787618
TMBIM4	872.519	-0.603425	0.00803336	0.0787618
DUSP4	4389.81	0.425236	0.00804071	0.0787931
UGCG	3232.47	0.438849	0.00805072	0.0788505
PMS2CL	641.294	0.392044	0.0080985	0.0792774
TSPAN9	1779.4	0.670259	0.00810824	0.0793317
FAM110D	11.3999	0.95137	0.00812035	0.0793558
PPP1R14C	1235.27	-0.856254	0.00812745	0.0793558
TRHDE-AS1	139.719	0.762834	0.00812736	0.0793558
VIPAS39	1225.28	0.430293	0.0081237	0.0793558
LARP1	5535.58	-0.270362	0.00813806	0.0793775
XDH	63.7622	1.40275	0.00813472	0.0793775
FLCN	1576.2	-0.471335	0.00816154	0.0795655
PLA2G3	270.639	1.70533	0.00817044	0.0796114
MARCH2	886.303	-0.529884	0.00818065	0.0796698
APEH	1996.03	-0.421267	0.00820207	0.0797555
C22orf34	4.76151	2.72272	0.00820079	0.0797555
UBL3	6179.6	-0.367866	0.0082016	0.0797555
NT5M	253.026	-0.540424	0.00820754	0.0797677
C15orf61	144.53	0.519704	0.00821446	0.079794
MUSTN1	14.2825	1.38025	0.00821913	0.0797984
ARHGEF10	1531.18	-0.77027	0.00824092	0.0799281
LOC102467214	18.1882	-1.86864	0.00823721	0.0799281
IER5L	1611	0.629028	0.0082465	0.0799413
HLA-G	3.18859	-1.92934	0.00825804	0.0799713
KBTBD2	2614.61	0.337712	0.00825667	0.0799713
NUBPL	686.106	0.351105	0.0082656	0.0800036
LRRC39	51.6258	0.427308	0.00828228	0.0801241
RGPD3	18.1882	0.829534	0.00829913	0.0802461
CAPN7	1928.31	-0.297608	0.00831915	0.0803921
RASGRF2	661.3	1.65233	0.00832272	0.0803921
CTGLF12P	3.05671	2.24459	0.00834356	0.0805342
PHF19	519.71	-0.771897	0.00834593	0.0805342
NAMPT	3679.07	-0.596262	0.00836367	0.0806643
RNF44	1320.04	0.591559	0.00837292	0.0806859
TRAM2-AS1	237.552	-0.428602	0.00837443	0.0806859
KIAA0586	991.215	0.407331	0.00838222	0.08071
LOC389199	9.8361	1.35311	0.00838545	0.08071
CCNH	1035.25	0.571541	0.00842317	0.0807527
FBXO45	2070.7	0.459843	0.00839738	0.0807527
LOC730102	21.7713	1.08907	0.00842182	0.0807527
MIR3064	190.537	0.792327	0.00841293	0.0807527
MRPL38	1010.85	-0.338103	0.0084186	0.0807527
SLC37A1	468.673	-0.912367	0.00841062	0.0807527
TTLL11	363.574	0.449335	0.00842399	0.0807527
VAV2	2278.59	-0.175139	0.00842136	0.0807527
COL9A3	503.72	1.32746	0.00844345	0.0807756
CTNS	286.133	-0.546108	0.00843828	0.0807756
PPARA	433.878	-0.975899	0.00843316	0.0807756
SF3A2	1370.28	0.688823	0.00844255	0.0807756
PCDHA4	1897.05	0.441748	0.00846448	0.080857
S100A14	1.17294	-2.63736	0.00846476	0.080857
WASF1	1254.82	0.577381	0.00845799	0.080857
PCK2	443.327	-0.591575	0.00850323	0.0811018
SYN3	874.927	1.09449	0.00849965	0.0811018
TEX261	563.678	-1.04299	0.00850096	0.0811018
PCDHGA8	31.1903	-1.48711	0.00850851	0.0811113
B9D1	175.278	-0.705198	0.00853373	0.0813108
KCNIP4	683.836	1.12528	0.00854808	0.0814066
FAM86EP	38.2366	-1.13949	0.00858431	0.0817106
FXYD1	38.8379	0.9564	0.0085904	0.0817274
GYG1	766.906	-0.525254	0.00859486	0.0817288
UCN2	17.8768	1.05495	0.00860192	0.0817549
SERAC1	818.724	-0.391969	0.00861242	0.0818137
CBLN4	17.1255	4.46416	0.00862311	0.0818331
GDPD3	75.2866	0.711656	0.00862096	0.0818331
DYNLT1	1258.42	-0.906478	0.0086458	0.0819805
[truncated: 19,919 more rows]

## Sheet:  (b) DEXSeq p<0.1
Exon differential expression data with comparisons to RNASeq data from human neurons carrying DISC1 mutations (1Wen et al. Nature. 2014;515:414-418., 2Srikanth et al. Cell Rep. 2015;12:1414-1429.), two large-scale schizophrenia GWAS (3SCZ Working Group of the PGC Nature. 2014;511:421-427., 4Pardinas et al. Nature Genet. 2018;50:381-389.), a large-scale schizophrenia CNV study (5Marshall et al. Na…
BaseMean, mean of normalised counts of all samples; pval, p value for control vs t(1;11); padj, p value adjusted for multiple testing; Start and End co-ordinates for differentially expressed genomic segments relative to genome assembly hg19
Where the loci could not be automatically assigned multiple genes are listed, for dataset comparisons the differentially expressed genomic segment was manually assigned to the correct gene
Gene	Exon BaseMean	log2FoldChange	pval	padj	genomicData start	genomicData end	DISC1 mutation1	DISC1 mutation2	SZ GWAS3	SZ GWAS4	SZ CNVs5	Depression GWAS6
GUSBP3	7.93651	-5.96902	5.42e-34	2.3e-28	68921226	68921727
TBC1D26/ZNF286A	31.294	4.70711	4.46e-27	9.46e-22	15603362	15603423
LRRC37A2	4.94888	-3.90006	5.28e-19	7.19e-14	44590076	44592687
RP11-348J24.2	12.6905	-1.65194	6.79e-19	7.19e-14	91739867	91742351
NRG1	36.2716	-1.14998	3.79e-16	3.21e-11	32463166	32463201
LRRC37A2	27.4901	1.10334	1.38e-15	9.76e-11	44632651	44632790	LRRC37A2
KANSL1	853.4	0.412929	6.15e-15	3.72e-10	44248486	44249092
SLC3A2	3.67698	-4.0783	6.49e-14	3.44e-09	62638217	62638285
GUSBP3	21.3159	1.00653	1.66e-13	7.81e-09	68941709	68941896
LINC00854	20.9339	1.29964	2.44e-13	1.03e-08	41382217	41382313
RP11-1415C14.4	61.8825	-0.956889	7.83e-13	3.02e-08	69497695	69497869
ITGBL1	7.71874	4.59281	4.22e-12	1.49e-07	102104966	102105017
GUSBP3	2.98498	-5.59897	9.34e-12	3.05e-07	68936019	68936092
SOGA2	13.2272	-1.36643	1.55e-11	4.69e-07	8809816	8810000
SERINC2	32.067	1.57212	1.76e-11	4.97e-07	31886660	31886911	SERINC2
PIP5K1B	7.99471	2.22166	2.31e-11	6.13e-07	71400999	71401076
C1orf61	107.558	0.636205	2.97e-11	7.4e-07	156399222	156399340	C1orf61
EXOC3	182.768	-0.627909	3.48e-11	8.2e-07	471238	471696
TBC1D26/ZNF286A	14.8188	2.94488	5.14e-11	1.15e-06	15603424	15603446
MREG/PECR	161.016	0.822452	7.03e-11	1.49e-06	216947201	216947678
ZNF273	3.99476	3.04933	9.65e-11	1.95e-06	64354126	64354275
NDUFA4L2	80.4842	-0.488301	1.34e-10	2.59e-06	57629532	57629592		NDUFA4L2	NDUFA4L2	NDUFA4L2
TACC2	29.4117	-1.42589	1.78e-10	3.28e-06	123842523	123847474
FKBP9L	20.1131	-1.66145	1.91e-10	3.38e-06	55748767	55750320
CTC-559E9.4/LINC00663/ZNF506	18.6703	-1.72621	2.72e-10	4.61e-06	19872066	19872134		ZNF506
FAN1	74.3832	-1.11671	4.43e-10	7.22e-06	31203019	31203474
AXIN2/CEP112/CTD-2535L24.2	42.4384	-1.47987	5.42e-10	8.21e-06	63637152	63637175	AXIN2
TSPAN11	68.3195	1.3908	5.41e-10	8.21e-06	31107010	31108194	TSPAN11
ACOT2	50.1269	-0.923049	5.75e-10	8.25e-06	74041612	74041905
CDO1	25.2062	1.17514	5.84e-10	8.25e-06	115152355	115152651
RP1-225E12.2/RP1-225E12.3/TXLNB	6.83221	-2.08292	6.92e-10	9.47e-06	139576701	139576775
SMN1	2.0164	-13.27	7.77e-10	1.03e-05	70249009	70249769
WDR72	3.41284	-2.80209	1e-09	1.29e-05	53907623	53908077
NRG1	27.2413	-1.9114	1.22e-09	1.52e-05	32472032	32472082
AKAP12	14.2947	1.74704	1.36e-09	1.6e-05	151561134	151561194
MYLK	82.544	-0.71416	1.34e-09	1.6e-05	123426601	123426850	MYLK
MRE11A	23.3137	0.926458	1.44e-09	1.65e-05	94226850	94226886
AXIN2/CEP112/CTD-2535L24.2	37.2956	-1.45909	1.54e-09	1.72e-05	63637176	63637183	AXIN2
AQP1/FAM188B/INMT/INMT-FAM188B	11.0293	NA	1.59e-09	1.73e-05	30897363	30898872	FAM188B	INMT
SLC3A2	2.51177	-3.91334	1.74e-09	1.84e-05	62638286	62638309
ZBTB20	76.9873	0.8643	3.03e-09	3.13e-05	114173426	114173530
ITGBL1	41.3401	5.24918	3.2e-09	3.23e-05	102344935	102345051
SLC4A2	9.35234	1.42759	3.63e-09	3.58e-05	150771381	150771485
PTER	5.28329	-2.00013	3.76e-09	3.62e-05	16526336	16526689
MT3	125.716	-0.372539	4.08e-09	3.84e-05	56623782	56623847	MT3
EXOC3	32.278	-0.788717	4.33e-09	3.99e-05	471214	471237
PIPOX	26.2076	1.7497	5.72e-09	5.16e-05	27278878	27279456	PIPOX
MICAL2	19.5548	1.60186	6.12e-09	5.3e-05	12281720	12282182
MTMR10	21.9258	-0.869707	6.09e-09	5.3e-05	31244171	31244241
ZIC4	38.3641	1.37274	6.59e-09	5.59e-05	147110218	147110720	ZIC4
ZBTB20	14.1026	-1.64962	6.82e-09	5.67e-05	114343724	114343792
C11orf88	3.528	3.0211	7.26e-09	5.7e-05	111405190	111407494
NAIP	48.9923	0.64148	7.25e-09	5.7e-05	70297525	70297644
RP11-701H24.10/SNHG14/SNRPN/SNURF	157.867	0.613362	7.25e-09	5.7e-05	25068794	25068997
CORO7/CORO7-PAM16/PAM16	145.384	0.639265	8.5e-09	6.55e-05	4391369	4391505
MIR4458HG	7.7338	-3.20945	8.8e-09	6.66e-05	8450856	8451757
CTC-559E9.4/LINC00663/ZNF506	9.53547	-1.54105	1.04e-08	7.51e-05	19872013	19872065
KHDC1/KHDC1L/KHDC1P1/RP11-257K9.8	45.8899	0.365961	1.01e-08	7.51e-05	73951037	73951451
ZNF273	6.31321	2.28733	1.04e-08	7.51e-05	64357726	64358432
KIAA0408/SOGA3	166.916	0.657287	1.16e-08	8.06e-05	127840337	127840500
MAP3K19	1.18538	15.9434	1.15e-08	8.06e-05	135798073	135798128
COPZ2	12.6815	-1.22389	1.27e-08	8.56e-05	46109012	46109521
MAP3K13	36.852	1.14751	1.27e-08	8.56e-05	185081030	185081156
UPF3A	15.9893	1.02742	1.39e-08	9.14e-05	115057080	115057108
ZNF273	4.03251	2.561	1.4e-08	9.14e-05	64342891	64343163
CXADR	68.5372	-1.26952	1.43e-08	9.21e-05	18965470	18965897
FLCN/PLD6/RP11-45M22.4	14.599	1.77005	1.51e-08	9.57e-05	17109174	17109629	PLD6	PLD6
PCDHA2/PCDHA4/PCDHA5/PCDHA6/PCDHA7/PCDHA8/PCDHA9/PCDHA12/PCDHA13/PCDHAC2	519.726	-1.66894	1.58e-08	9.85e-05	140248689	140251079
SPINK5	11.9154	3.22633	1.6e-08	9.86e-05	147469057	147469184		SPINK5
NPEPL1/STX16/STX16-NPEPL1	22.6873	0.908268	1.63e-08	9.87e-05	57293136	57294287		STX16-NPEPL1
MRE11A	31.3185	0.961722	1.88e-08	0.000111768	94226887	94226956
PRMT2	515.751	-0.359627	1.9e-08	0.000111768	48078833	48079342
BEST1	61.7944	0.897683	2e-08	0.000114559	61717356	61717534
RP11-348J24.2	5.96846	2.24061	1.98e-08	0.000114559	91378414	91378637
CTC-559E9.4/LINC00663/ZNF506	25.58	-1.34399	2.18e-08	0.000123239	19872135	19872230		ZNF506
NAIP	42.2651	0.63387	2.45e-08	0.000136884	70297919	70297970
TMEM9	6.77018	1.68896	2.49e-08	0.000137031	201140618	201140702
CELF2	53.7627	0.955658	2.55e-08	0.000138396	11047351	11047403	CELF2
FAN1	39.4219	-1.08708	2.87e-08	0.000153877	31203475	31203846
CTC-559E9.4/LINC00663/ZNF506	15.2658	-1.77123	2.95e-08	0.000156341	19887136	19887185		ZNF506
CTD-2192J16.15/CTD-2192J16.22/CTD-2192J16.24/MAN2B1/WDR83OS	110.543	-0.290762	3.02e-08	0.000158335	12768877	12768955
GUSBP1	42.3606	-0.0993145	3.09e-08	0.000159845	21501801	21501935
MCC	12.1697	1.40827	3.16e-08	0.000161282	112823942	112824520
WDFY3-AS2	125.889	-0.314541	3.21e-08	0.000161938	85928169	85932430
ZBTB20	46.637	0.79057	3.25e-08	0.000161938	114173531	114173664
DPYSL2	2209.56	-0.24377	3.34e-08	0.000164788	26371791	26372195
CCDC88A	45.9015	-0.725547	3.73e-08	0.000180419	55530205	55530288	CCDC88A
FLCN/PLD6/RP11-45M22.4	150.428	0.79146	3.74e-08	0.000180419	17104309	17105962	PLD6	PLD6
CBS	15.3259	2.00263	4.29e-08	0.000204437	44488431	44488513
DPYSL2	3224.41	0.197453	4.95e-08	0.000231825	26435359	26435809
LRRIQ1	218.167	0.36569	4.98e-08	0.000231825	85449386	85450962	LRRIQ1
ITGBL1	55.7649	5.24714	5.23e-08	0.000240839	102359106	102359252
LRRTM4	6.46209	-3.6351	5.51e-08	0.000251119	77819941	77820322	LRRTM4
KHDC1/KHDC1L/KHDC1P1/RP11-257K9.8	23.731	0.839336	6.34e-08	0.000286127	73972657	73972895
GUSBP1	25.8373	-0.373552	6.47e-08	0.000288564	21459665	21459668
GOLM1	13.7157	1.68608	6.64e-08	0.000293219	88715065	88715088	GOLM1
CTD-2561J22.3/LINC00664/ZNF429/ZNF493	4.68277	2.17003	6.78e-08	0.000296349	21681152	21682100
CTNNA1	68.8952	1.07465	7.12e-08	0.000308021	138210919	138210954	CTNNA1		CTNNA1
ACOX1	76.845	0.846898	7.74e-08	0.000328811	73975445	73975515
GUSBP1	24.8995	-0.344129	7.76e-08	0.000328811	21459622	21459664
GUSBP1	31.3268	-0.367614	7.85e-08	0.000329434	21459669	21459693
PRPF40A	40.5009	-0.973181	8.43e-08	0.000350556	153574140	153574344
FKBP9L	1.81726	13.6471	8.84e-08	0.000363876	55766696	55766841
CTA-211A9.5/MIAT	41.8449	1.66701	9.53e-08	0.000388416	27043192	27043304		MIAT
AXIN2/CEP112/CTD-2535L24.2	34.3941	-1.31963	9.66e-08	0.000390201	63637144	63637151	AXIN2
TBC1D5/SATB1	5.2196	3.54204	9.87e-08	0.000391143	18476403	18476745
CCDC136	45.1957	-0.671655	9.83e-08	0.000391143	128457919	128458322
PAQR3	30.8415	-1.22962	1.03e-07	0.000403643	79808307	79808463
MIR3605/PHC2	313.633	-0.157147	1.04e-07	0.00040452	33795672	33795813
USP22	490.019	-0.240864	1.06e-07	0.000409003	20907515	20907532
CTC-559E9.4/LINC00663/ZNF506	7.90661	-1.70157	1.08e-07	0.000413295	19887190	19887194
CTC-559E9.4/LINC00663/ZNF506	28.6964	-1.62207	1.11e-07	0.000415434	19873347	19873455		ZNF506
NRG1	61.1616	-0.831857	1.1e-07	0.000415434	32463080	32463165
DSTNP2/LRRC23/RPL13P5	10.565	1.16559	1.15e-07	0.000426069	7013998	7014004
MAP2	185.878	0.847998	1.28e-07	0.000472561	210444039	210444144
AC090774.2/RP11-344E13.3/RP11-381P6.1/RP11-746M1.2	18.7639	-0.847067	1.3e-07	0.000476652	20861703	20861715
PPP6R2	91.8982	0.436251	1.34e-07	0.000486288	50810449	50810500
FAM86B1	14.1511	-1.16405	1.36e-07	0.000488604	12039960	12040064
KANSL1	574.581	0.355717	1.38e-07	0.000493395	44249143	44249482
STK36	40.4797	0.751428	1.43e-07	0.00050433	219536794	219536938
PGP	297.941	0.182824	1.45e-07	0.000507781	2262263	2262848
AXIN2/CEP112/CTD-2535L24.2	44.4849	0.992753	1.62e-07	0.000562221	63556943	63557309	AXIN2
CLTC	110.912	-0.80471	1.66e-07	0.000572158	57764362	57764382
PALLD	16.9937	-1.33773	1.91e-07	0.000651995	169846430	169846544
DIRAS3	7.92871	1.55376	1.99e-07	0.000670086	68516567	68516680
NTRK2	1511.93	0.474196	1.99e-07	0.000670086	87486704	87492813
GTF2H2C	69.7969	-0.498884	2.03e-07	0.000676501	68868272	68868377
HMGB1P35/ZBED3-AS1	45.0254	0.694532	2.09e-07	0.000677767	76382839	76383261
ITGBL1	44.4124	5.32617	2.09e-07	0.000677767	102105018	102105282
LARS	206.049	-0.485739	2.07e-07	0.000677767	145492601	145493405
PTPRS	204.758	-0.528063	2.09e-07	0.000677767	5216731	5216778
FUBP3	145.406	0.649646	2.12e-07	0.000679667	133456482	133456900
PALLD	26.0239	-2.03171	2.19e-07	0.000697044	169846384	169846429
LRRC1	12.3313	1.18037	2.27e-07	0.000717425	53784038	53784295	LRRC1
CTD-3199J23.6/NBR2	20.2529	-1.02427	2.36e-07	0.000742761	41290674	41290939
PTPRD	56.6872	0.757451	2.39e-07	0.000745061	8454580	8454591
DPYSL3	913.204	0.213244	2.51e-07	0.000777658	146833157	146833228
ZNF273	9.07526	2.93084	2.59e-07	0.000794839	64339828	64340109
CTA-211A9.5/MIAT	18.4608	2.09273	2.7e-07	0.000808262	27043175	27043187		MIAT
DOCK1	42.7271	-0.827788	2.67e-07	0.000808262	129213416	129213502	DOCK1
ITGBL1	57.2525	4.13547	2.66e-07	0.000808262	102235566	102235706
PMS2	52.0902	-1.00009	2.71e-07	0.000808262	6017346	6017388
GTF2H2C	48.3812	-0.521077	2.78e-07	0.000822017	68863980	68864034
MTFR1	144.608	0.622981	2.79e-07	0.000822017	66631615	66631716
CCT2	108.592	1.36991	2.82e-07	0.000823245	69982043	69982216
DUSP16	224.925	-0.363233	2.85e-07	0.000828778	12674261	12674397	DUSP16
CNTN6	5.80015	-2.73505	2.97e-07	0.000857087	1445002	1445126
KANSL1	153.582	-0.373901	3.2e-07	0.0009158	44108440	44109069
NDUFA4L2	120.896	-0.428853	3.35e-07	0.000947699	57630376	57630464		NDUFA4L2	NDUFA4L2	NDUFA4L2
TBC1D26/ZNF286A	41.923	1.30851	3.34e-07	0.000947699	15603067	15603090
CTA-211A9.5/MIAT	17.3342	1.89784	3.38e-07	0.0009503	27043188	27043191		MIAT
GBAS/MRPS17/ZNF713	69.4455	0.606079	3.48e-07	0.000969197	55973946	55974072
SLC12A7	12.1012	1.67031	3.5e-07	0.000969197	1057326	1057585	SLC12A7
KANSL1	308.057	0.42856	3.68e-07	0.00101378	44248307	44248485
AC018470.4	44.8917	-0.610169	3.71e-07	0.00101433	175190755	175192138
DDX11	21.8737	0.843047	3.73e-07	0.00101433	31227198	31227261
SERINC2	29.4879	1.60851	3.85e-07	0.0010385	31886912	31887624	SERINC2
COL9A2	5.10915	2.09514	4.02e-07	0.00107838	40781138	40781261
AC016629.7/AC016629.8/CENPBD1P1/MGC2752	1072.22	-0.170774	4.15e-07	0.00109916	59093977	59095764
ACADVL	108.514	0.686071	4.14e-07	0.00109916	7125466	7125495	ACADVL
PMS2	39.607	-1.04466	4.2e-07	0.00110021	6017305	6017345
SDHAP1	88.7881	0.452712	4.19e-07	0.00110021	195712498	195712660
NRG1	23.5722	-1.80896	4.32e-07	0.0011182	32474353	32474403
RABL5	182.554	-0.317828	4.35e-07	0.0011182	100958353	100958563	RABL5
TNC	770.047	-0.98031	4.35e-07	0.0011182	117810539	117810811
AMACR/C1QTNF3/RP11-1084J3.3/RP11-1084J3.4	52.7667	-0.917214	4.46e-07	0.00113997	34004679	34004839
MT3	203.987	-0.245973	4.58e-07	0.00116231	56624752	56624987	MT3
ACOX1	88.7354	0.745684	4.64e-07	0.00116349	73975259	73975444
GOLM1	51.8971	1.6987	4.62e-07	0.00116349	88714940	88715064	GOLM1
AQP1/FAM188B/INMT/INMT-FAM188B	8.20921	NA	4.78e-07	0.00119117	30880376	30880464
NTRK2	11521	-0.539931	5.07e-07	0.00125646	87425979	87430617
ZBTB20	30.7358	-0.917952	5.1e-07	0.00125803	114219199	114219238
APBB2	8.40278	1.29049	5.21e-07	0.0012642	41216550	41216586		APBB2
DPYSL3	388.673	0.288511	5.2e-07	0.0012642	146833229	146833251
ITGB8	22.5645	1.47268	5.22e-07	0.0012642	20371600	20371646
TM6SF2/HAPLN4/AC138430.4	2.28694	2.23222	5.57e-07	0.00133396	19384075	19384097			HAPLN4
SDHAP1	33.7194	0.711926	5.55e-07	0.00133396	195712317	195712497
MEG3	28.6507	-3.71837	5.77e-07	0.00137551	101297353	101297431
OLFM1	299.482	-0.401772	5.95e-07	0.0014101	137989627	137989911
AC002310.13/ZNF747/ZNF764/ZNF768	24.6715	0.850935	6.15e-07	0.00144184	30546326	30546668
LRRC37A	2.90003	-4.25527	6.19e-07	0.00144184	44414662	44414716
PMS2	55.135	-0.965284	6.17e-07	0.00144184	6018227	6018327
TLK1	32.6377	-0.658945	6.25e-07	0.0014475	171853234	171853270
MFAP5	8.41857	1.99536	6.38e-07	0.00146989	8815322	8815408
KANSL1	262.139	-0.382224	6.47e-07	0.00148171	44107334	44108439
AC008443.1/CTC-338M12.4/TRIM52-AS1	33.9921	-1.20022	6.72e-07	0.00152277	180698574	180698690
ULK3	13.2363	2.09074	6.71e-07	0.00152277	75130092	75130097
TBC1D26/ZNF286A	41.4328	1.28039	6.8e-07	0.00153254	15603091	15603091
FLCN/PLD6/RP11-45M22.4	57.4411	0.810782	6.96e-07	0.00156156	17105963	17106412	PLD6	PLD6
MIR1304/SNORA1/SNORA18/SNORA25/SNORA32/SNORA40/SNORA8/SNORD5/TAF1D	48.1113	-0.861708	7.03e-07	0.00156219	93474662	93475111
C9orf72	10.7672	1.3651	7.04e-07	0.00156219	27573722	27573753
MRPL27	13.5206	1.25963	7.42e-07	0.00163861	48450232	48450321
ADAT1/CHST5/RP11-77K12.7/RP11-77K12.8/TMEM231	206.056	-0.346166	7.7e-07	0.00166992	75573907	75574018
CTC-559E9.4/LINC00663/ZNF506	4.4977	-1.7024	7.65e-07	0.00166992	19887204	19887222
FKBP9L	1.7106	4.28983	7.68e-07	0.00166992	55774859	55775048
OCIAD1	4.76136	2.01132	7.76e-07	0.00166992	48833061	48833069
SEPT11	104.403	0.550366	7.73e-07	0.00166992	77870919	77870961
AC090774.2/RP11-344E13.3/RP11-381P6.1/RP11-746M1.2	23.3822	-0.813885	8.04e-07	0.00170883	20901139	20901341
GNAO1	51.3791	-1.04381	8.14e-07	0.00170883	56374746	56374899
MYLK-AS1	9.55892	0.767461	8e-07	0.00170883	123304642	123304648
RP11-493K19.3	15.5957	1.76535	8.08e-07	0.00170883	50193167	50193453
SOX6	3.65986	2.664	8.14e-07	0.00170883	16759972	16760190
CUBN	16.1815	-0.935147	8.2e-07	0.0017131	16960621	16960799
DPYSL3	1178.89	0.181118	8.58e-07	0.00176613	146833112	146833156
PMS2	10.9665	-1.20116	8.55e-07	0.00176613	6022506	6022536
SPTBN4	77.6521	-0.48961	8.57e-07	0.00176613	41009737	41010039	SPTBN4
ZIC4	100.577	-0.896685	9e-07	0.00184365	147108718	147109033	ZIC4
ANKUB1/PFN2/RNU6-507P	1713.04	-0.0979574	9.27e-07	0.00189044	149683967	149684037
GUSBP1	52.9163	-0.355732	9.43e-07	0.00191387	21461892	21461975
ASIC4	7.5685	1.98918	9.87e-07	0.00197445	220378892	220379051
NUMA1	92.3463	-0.701597	9.85e-07	0.00197445	71780888	71780957
SORBS2	71.2352	-0.84212	9.79e-07	0.00197445	186598151	186598501
C1orf61	16.1163	1.09706	1e-06	0.00199987	156399341	156399371	C1orf61
VEPH1	13.6914	-1.02368	1.01e-06	0.0020084	156983315	156983451		VEPH1
SESN3	16.9431	1.6845	1.04e-06	0.00205618	94965321	94965639	SESN3
FKBP2	15.7923	0.907212	1.07e-06	0.00210818	64008476	64008545
CTNNA1	153.201	0.922258	1.1e-06	0.00213999	138209727	138209847	CTNNA1		CTNNA1
CTNNA1	512.352	1.12787	1.12e-06	0.00217168	138211177	138211286	CTNNA1		CTNNA1
GUSBP3	6.98051	1.60013	1.12e-06	0.00217168	68938032	68938116
APBB2	336.323	0.343233	1.15e-06	0.0022004	41015600	41015963		APBB2
MICAL2	1.48655	-2.91756	1.15e-06	0.0022004	12277190	12277297
NPEPL1/STX16/STX16-NPEPL1	174.352	0.323314	1.19e-06	0.00221246	57288476	57288599		STX16-NPEPL1
ANKUB1/PFN2/RNU6-507P	1498.46	0.713488	1.16e-06	0.00221246	149684103	149684373
COL8A1	17.0684	-2.28507	1.19e-06	0.00221246	99396595	99399306		COL8A1
FUBP3	140.878	0.725004	1.18e-06	0.00221246	133456046	133456481
HLA-H	114.466	1.11556	1.18e-06	0.00221246	29856244	29856519
SVEP1	18.7727	0.84143	1.18e-06	0.00221246	113341293	113341823
ZNF331	8.49329	2.27661	1.16e-06	0.00221246	54026518	54026769
ARL6IP4/OGFOD2/RP11-197N18.2	118.304	0.392373	1.22e-06	0.00224034	123466118	123466141			ARL6IP4	ARL6IP4
CTNND2	70.1238	0.515494	1.22e-06	0.00224034	11904092	11904092					CTNND2
ARL17A	3.50503	-1.04613	1.22e-06	0.00224034	44653541	44653705
WDR72	3.90529	31.0565	1.23e-06	0.0022473	53833087	53833300
SHROOM3	19.0273	0.906719	1.25e-06	0.00227946	77507408	77507438	SHROOM3
C17orf89	26.6611	1.02294	1.28e-06	0.00232197	79213483	79213571
RP11-944L7.5/ZKSCAN7/ZNF197/ZNF660	128.748	0.291586	1.3e-06	0.00234008	44598422	44598848
CTD-2192J16.15/CTD-2192J16.22/CTD-2192J16.24/MAN2B1/WDR83OS	105.01	-0.26436	1.31e-06	0.00235826	12768289	12768369
WRAP73	8.73703	-1.42155	1.35e-06	0.00241025	3566628	3566637
CALCOCO2	20.27	1.02223	1.36e-06	0.00241736	46908590	46909238
AKAP3	15.932	0.754211	1.38e-06	0.0024383	4757620	4757910
C17orf89	43.9709	1.16981	1.38e-06	0.0024383	79213572	79213698
FGF1	3.09361	4.53953	1.39e-06	0.00244088	142000862	142000907
RUSC1	14.9664	1.38365	1.43e-06	0.00249942	155295034	155295106
MAP2	172.683	0.795651	1.46e-06	0.00255564	210444145	210444154
CTNNA1	226.68	1.1904	1.47e-06	0.00255932	138211153	138211176	CTNNA1		CTNNA1
NDUFA4L2	8.47102	2.34168	1.49e-06	0.00255932	57631119	57631121
ARL17A	94.3147	1.52836	1.49e-06	0.00255932	44631410	44634730
CTC-559E9.4/LINC00663/ZNF506	8.81835	-1.72837	1.48e-06	0.00255932	19887186	19887189
ABCB6/ATG9A	136.376	-0.310737	1.56e-06	0.00266357	220078620	220078673
ADAM15/DCST1	14.4203	1.36152	1.57e-06	0.00266602	155028738	155028861
GXYLT2/PPP4R2	296.58	-0.398909	1.57e-06	0.00266602	73112824	73112898		GXYLT2
TROAP	9.12537	1.65024	1.58e-06	0.00266602	49717157	49717386
USP22	658.959	-0.513291	1.58e-06	0.00266602	20906285	20906386
ANKUB1/PFN2/RNU6-507P	929.496	-0.125469	1.61e-06	0.00269103	149684038	149684046
SPINK5	6.39143	2.18483	1.61e-06	0.00269103	147468105	147468168
NAIP	18.8543	-1.04815	1.63e-06	0.00270831	70271987	70272055
PDE6B	11.5605	1.45916	1.66e-06	0.00273077	651140	651283
RGS5/RP11-267N12.3	1.81664	3.38665	1.66e-06	0.00273077	163291542	163291542
RGS5/RP11-267N12.3	1.81664	3.38665	1.66e-06	0.00273077	163291543	163291562
ANKRD37	101.237	0.809877	1.67e-06	0.00273574	186317199	186317578
NEURL2	112.658	0.252575	1.69e-06	0.0027599	44519116	44519926
DNHD1/TIMM10B	24.5811	-0.921849	1.73e-06	0.00280782	6591848	6592653
MYO1A/TAC3	1.07164	-3.94201	1.75e-06	0.00282933	57431653	57431853			MYO1A
KIAA1598	74.5156	-1.25184	1.79e-06	0.00288476	118661276	118661468	KIAA1598
ATG2B	6.77508	1.43318	1.83e-06	0.00293134	96784571	96784635
RP4-639F20.1	59.7077	0.48656	1.84e-06	0.0029493	95393122	95393181
MKNK2	113.615	-0.424632	1.86e-06	0.00296889	2043123	2043196
RPF2	160.297	0.246536	1.89e-06	0.00300309	111306209	111306341
CRAMP1L/HN1L/LA16c-431H6.6	1138.8	-0.295381	1.93e-06	0.00304267	1750227	1751491
PGM3	1747.38	0.193998	1.93e-06	0.00304267	83876186	83878246				PGM3
RAB40B	49.8778	0.590915	1.94e-06	0.00304267	80612913	80613543
FIP1L1/PDGFRA	161.808	-0.470048	1.97e-06	0.00308434	54248445	54248502
MEGF6	50.2077	1.6606	1.99e-06	0.00310908	3447644	3448012
C1orf63/RP11-335G20.7	14.6999	0.942398	2.09e-06	0.00325	25664657	25664681
ESRP2/RP11-96D1.11	6.74008	1.46819	2.18e-06	0.00337938	68271838	68271970			ESRP2
CTNNA1	189.153	0.975796	2.2e-06	0.0033813	138211342	138211427	CTNNA1		CTNNA1
CCDC150	4.13748	-1.93705	2.2e-06	0.0033813	197593917	197594111
RPS4XP17/VPS53	14.4935	0.976376	2.21e-06	0.0033813	435558	435947
SESN3	3.049	2.31489	2.23e-06	0.0033813	94965640	94965691
ZNF69	5.88351	1.52701	2.22e-06	0.0033813	11998599	11998632
NTRK3	84.3976	-0.548976	2.25e-06	0.00340502	88521836	88522034	NTRK3
MAP2	147.911	0.686554	2.26e-06	0.00340502	210444155	210444162
NPIPP1/PKD1P6/RP11-1186N24.5	4.07341	-2.07082	2.29e-06	0.00344204	15199972	15200007
WDR17	7.97524	1.48686	2.32e-06	0.00347777	176989371	176989537
CTNNA1	161.558	1.17884	2.37e-06	0.00353478	138211132	138211152	CTNNA1		CTNNA1
KIAA0408/SOGA3	163.181	0.557946	2.38e-06	0.00353478	127840147	127840336
ECI2	8.82905	1.92026	2.41e-06	0.00356871	4135546	4135603
ANKUB1/PFN2/RNU6-507P	847.889	-0.124444	2.46e-06	0.00364013	149684047	149684051
LRIG1	514.147	-0.164375	2.48e-06	0.00364526	66444464	66444627
VEPH1	14.7035	-0.931395	2.48e-06	0.00364526	157031410	157031544		VEPH1
FOXO3B/RP11-815I9.3/TBC1D28/ZNF286B	37.6922	1.14321	2.56e-06	0.00373589	18584755	18584927
FAXDC2	122.557	1.49144	2.57e-06	0.00374021	154238176	154238338		FAXDC2
OSBPL9	30.5454	0.8056	2.58e-06	0.00374021	52135223	52135486		OSBPL9
MYLK	77.3765	-0.646121	2.59e-06	0.00374472	123427545	123427742	MYLK
TM6SF2/AC138430.4/HAPLN4	1.9055	2.24117	2.61e-06	0.00376705	19384066	19384074			HAPLN4
BEST1	20.7762	1.1404	2.62e-06	0.00377279	61717293	61717355
TYSND1	37.1842	-0.534204	2.64e-06	0.00377472	71902424	71902609
MGAT4C/RP11-202H2.1	16.2627	-1.06839	2.69e-06	0.00381746	86727843	86727905
RP11-552M11.4/WDR77	8.07905	1.20115	2.69e-06	0.00381746	111981260	111981261
SCLT1	93.0103	-0.576775	2.69e-06	0.00381746	129960385	129961367
CTNNA1	33.1641	1.17405	2.73e-06	0.00385375	138211089	138211120	CTNNA1		CTNNA1
PDE4B	92.1735	-0.774326	2.78e-06	0.00391513	66713241	66713337				PDE4B
NEBL-AS1	21.5573	-0.673789	2.82e-06	0.0039542	21462943	21463036
AMPD2	35.3088	0.614478	2.84e-06	0.00396425	110163737	110163773
NTRK2	1985.72	0.99428	2.84e-06	0.00396425	87636167	87637238
PAX6/Z83307.3	14.6869	1.02459	2.87e-06	0.00399339	31832786	31832856	PAX6					PAX6
PTER	62.2016	0.700284	2.9e-06	0.00401576	16553256	16555447
FN1	41.695	-1.17793	2.95e-06	0.00406202	216225181	216225584	FN1
MYLK	59.3055	-0.418866	2.95e-06	0.00406202	123512524	123512688	MYLK
DEF8	12.6081	1.42287	3.01e-06	0.00413511	90014333	90015104
CBR4	885.701	-0.440101	3.06e-06	0.00418608	169908741	169911479
GALNT16	65.2331	-0.837439	3.11e-06	0.00423245	69818888	69819388
MRPS27	11.5075	1.25651	3.11e-06	0.00423245	71616050	71616055
CBS	28.5642	1.93498	3.13e-06	0.00424306	44488071	44488430
ITGB8	44.8847	1.45564	3.25e-06	0.00438298	20404268	20406634
PAX6/Z83307.3	7.22056	1.76005	3.27e-06	0.00438578	31814721	31814985
TMCC1	86.6671	-0.683131	3.26e-06	0.00438578	129407020	129407575
GUSBP1	52.273	-0.238581	3.3e-06	0.00441256	21459787	21459852
AC090774.2/RP11-344E13.3/RP11-381P6.1/RP11-746M1.2	21.8989	-0.674603	3.33e-06	0.00444092	20861718	20862034
SLC35A3	5.95354	1.40264	3.38e-06	0.00448671	100435345	100435534
DOPEY1	1259.03	0.0815106	3.45e-06	0.00457426	83847395	83848881				DOPEY1
CTNNA1	1437.44	-0.43043	3.55e-06	0.00468879	138118866	138119042	CTNNA1		CTNNA1
NTRK2	344.507	1.00205	3.59e-06	0.00472359	87635121	87635279
MOK	1.90177	4.12036	3.61e-06	0.00474108	102706789	102706934
CERS5	167.806	0.414222	3.65e-06	0.00477706	50526745	50526847		CERS5
KLHL24	24.6339	0.739522	3.69e-06	0.00481293	183390273	183390796
AC003005.4/ZNF419/ZNF773	156.04	-0.498127	3.84e-06	0.00498477	58027790	58029772
MYLK	164.427	-0.548452	3.84e-06	0.00498477	123452534	123453069	MYLK
NDUFA4L2	17.5254	1.8457	3.87e-06	0.0050006	57631039	57631118		NDUFA4L2	NDUFA4L2	NDUFA4L2
PHB2/SCARNA12	1.91733	-3.88622	3.89e-06	0.00501137	7079917	7079988
PDZD7	223.944	-0.872898	3.99e-06	0.00512707	102767440	102768607	PDZD7
CTNNA1	146.402	0.959595	4.11e-06	0.0052667	138211296	138211341	CTNNA1		CTNNA1
SLC9A3	3.15146	-15.9117	4.14e-06	0.00528587	488431	488591
CTNNA1	33.3763	1.20062	4.16e-06	0.00529476	138211121	138211121	CTNNA1		CTNNA1
AC037459.4/C8orf58/PDLIM2	2.43933	4.4381	4.19e-06	0.00530551	22436663	22436722
HINT2	9.16296	1.18661	4.19e-06	0.00530551	35813336	35813364
GATM	4.01089	1.72639	4.21e-06	0.00530873	45694097	45694136
RPSA/SNORA6/SNORA62	5106.1	-0.0689551	4.25e-06	0.00534343	39450097	39450215
RP11-848P1.5	126.532	0.148473	4.28e-06	0.00536882	29422245	29422468
FIP1L1/PDGFRA	146.93	-0.422943	4.3e-06	0.00537304	54245392	54245431
ULK3	87.2607	-0.346527	4.39e-06	0.00545295	75130984	75131086
ZNF273	14.1797	2.73517	4.38e-06	0.00545295	64340110	64340617
CTNNA1	473.93	-0.491596	4.5e-06	0.00557855	138119043	138119061	CTNNA1		CTNNA1
BPTF	194.156	0.470277	4.56e-06	0.00563322	65942013	65942441
MYLK	2.997	3.13193	4.57e-06	0.00563322	123365807	123366070
SEPT11	26.2406	0.721939	4.58e-06	0.00563322	77870904	77870918
SPNS2	4.23263	2.05156	4.61e-06	0.00564981	4439470	4439557
GATSL3/RP1-130H16.18/TBC1D10A	37.6062	-0.645063	4.63e-06	0.00565318	30685374	30685485	GATSL3
SEPT11	200.066	0.296995	4.69e-06	0.00571282	77870962	77870988
MAN2C1	16.1968	-0.874401	4.92e-06	0.00596128	75649244	75649298
NTRK2	1987.58	-0.503836	4.92e-06	0.00596128	87425457	87425978
ADAM23	91.3425	-0.311648	5.01e-06	0.00605313	207454133	207454238
CTNNA1	118.764	0.997658	5.08e-06	0.0060852	138211287	138211295	CTNNA1		CTNNA1
GPR20	6.33697	1.33578	5.08e-06	0.0060852	142366600	142368047
ITGBL1	51.9835	4.14518	5.06e-06	0.0060852	102227775	102227897
GPR20	6.32269	-1.15245	5.1e-06	0.00608592	142377301	142377367
APBB2	237.546	0.270089	5.11e-06	0.00609036	41015964	41016229		APBB2
SRFBP1	48.0079	-0.43472	5.18e-06	0.00614924	121330294	121330365
PDE4B	56.669	-0.840684	5.2e-06	0.00615149	66723330	66723366				PDE4B
POLR2J2/POLR2J3/RASA4/RASA4B/RP11-514P8.6/RP11-514P8.7/RP11-514P8.8/UPK3BL	76.2438	-0.647713	5.22e-06	0.00615149	102136587	102136651	POLR2J2, POLR2J3
RPL7L1	333.762	0.314648	5.21e-06	0.00615149	42851189	42851352
CRAMP1L/HN1L/LA16c-431H6.6	19.5899	0.878931	5.3e-06	0.0062269	1705878	1705912
AQP1/FAM188B/INMT/INMT-FAM188B	6.3157	NA	5.35e-06	0.00625227	30921796	30921976
GTF2H2	75.5242	0.407909	5.34e-06	0.00625227	70351179	70351284
FAM98C	62.4003	-0.435078	5.45e-06	0.00634705	38895984	38896061
CPNE2	52.6934	1.06746	5.55e-06	0.00644303	57180234	57181462
ACOT1	18.7629	0.998905	5.58e-06	0.00646956	74009754	74009831
AP000304.12/ATP5O/DONSON	79.5145	-0.574458	5.66e-06	0.00653935	34954471	34954552
ZNF273	11.299	2.50578	5.78e-06	0.00665796	64338038	64338252
USP22	1539.07	-0.110578	5.9e-06	0.00677435	20907533	20907664
LRP2	127.174	0.372381	5.95e-06	0.00679555	170177287	170177394
NRM	1.72655	-3.2214	5.94e-06	0.00679555	30658764	30658769
CELF2	32.0142	0.912508	6e-06	0.00683339	11047259	11047350	CELF2
NDUFA4L2	357.519	-0.408441	6.03e-06	0.00683714	57628863	57629402		NDUFA4L2	NDUFA4L2	NDUFA4L2
TSC22D1	858.283	0.206961	6.03e-06	0.00683714	45010640	45010732
CTNNA1	777.794	-0.42054	6.1e-06	0.00687688	138160278	138160318	CTNNA1		CTNNA1
ANK2	404.079	-0.113241	6.1e-06	0.00687688	114284494	114284596	ANK2
MYC	18.93	0.924003	6.14e-06	0.00690809	128748330	128748465
CTC-559E9.4/LINC00663/ZNF506	38.7416	-1.20437	6.23e-06	0.00699164	19868952	19869204		ZNF506
AC005013.5	137.96	-0.606299	6.34e-06	0.00709085	28997283	28997474
AQP1/FAM188B/INMT/INMT-FAM188B	8.57706	NA	6.37e-06	0.0070954	30890070	30890171
DRG1/SFI1	106.213	0.379661	6.38e-06	0.0070954	32014538	32014572
NOL3	107.748	-0.429253	6.55e-06	0.00727386	67208950	67209102		NOL3
TOM1	4.65107	1.52598	6.6e-06	0.00730486	35695372	35695487
ZIC4	22.258	-1.63902	6.66e-06	0.00734957	147106629	147106646	ZIC4
ABCB6/ATG9A	91.1991	-0.337014	6.78e-06	0.00741129	220078863	220078889
HLA-B	482.741	0.26028	6.77e-06	0.00741129	31323944	31324219		HLA-B
SEC22C	116.411	0.829229	6.76e-06	0.00741129	42642452	42642572
TMEM241	4.35712	-1.68014	6.74e-06	0.00741129	20956791	20956838
NDUFA10	5.0623	1.69962	6.84e-06	0.00745042	240960504	240960533
GUSBP1	8.26575	-0.317529	6.95e-06	0.00755812	21459606	21459621
TBC1D26/ZNF286A	8.47334	1.26272	7.05e-06	0.00764911	15603059	15603066
C3orf18	19.497	0.919595	7.08e-06	0.00766287	50603437	50603525
TMEM50B	176.17	0.349762	7.16e-06	0.00770406	34805105	34805109
TMEM97	30.315	-0.87892	7.16e-06	0.00770406	26646121	26646227
LRRC37A	6.08637	-3.29522	7.22e-06	0.0077339	44414795	44414934
RAP1GDS1	40.3856	-0.63666	7.21e-06	0.0077339	99300310	99300314
EXOC3	140.324	-0.542346	7.3e-06	0.00777889	471697	472051
SEMA3D	34.3292	0.767534	7.29e-06	0.00777889	84815994	84816171	SEMA3D
TRIB3	174.971	0.27777	7.33e-06	0.00779019	361261	361813	TRIB3
WRAP73	6.43177	-2.71656	7.35e-06	0.00779019	3566626	3566627
COL3A1	38.4977	-1.03074	7.43e-06	0.00785613	189839046	189839098	COL3A1
AL109754.1/ANKEF1/RP5-839B4.8	30.0725	-0.574998	7.5e-06	0.00786996	10030038	10030860
DUSP16	424.558	-0.332302	7.47e-06	0.00786996	12674060	12674260	DUSP16
KANK3	4.51842	-1.63849	7.49e-06	0.00786996	8402679	8402740
ZMYM4	169.601	0.321791	7.54e-06	0.00789428	35827220	35827305
NPIPP1/PKD1P6/RP11-1186N24.5	3.28824	-1.87804	7.56e-06	0.00789989	15200117	15200177
NBPF10/NOTCH2NL/RP11-458D21.5	2.7	2.56099	7.65e-06	0.00796613	145305945	145305996
EPS15	51.7143	-0.91032	7.71e-06	0.00801238	51946945	51946986
PMPCA	64.5469	0.57872	7.75e-06	0.00803135	139313559	139315385
CERS1/GDF1	3.92004	1.77275	7.79e-06	0.00805234	19007370	19007536
ANK2	311.988	-0.0865957	7.87e-06	0.00805725	114294515	114294605	ANK2
CRAMP1L/HN1L/LA16c-431H6.6	251.149	-0.367286	7.87e-06	0.00805725	1750075	1750226
MYL9	2.33464	-2.16008	7.85e-06	0.00805725	35169887	35169899
PCDH18	117.503	0.532485	7.84e-06	0.00805725	138453614	138453629
A2ML1	1.79075	2.75983	7.93e-06	0.00810142	9009831	9009936
PDE4B	91.4795	-0.832343	7.98e-06	0.00811139	66713143	66713227				PDE4B
ANKRD42/RP11-727A23.1	27.9008	0.783308	7.96e-06	0.00811139	82959130	82959585
SPTBN4	51.8167	-0.645655	8e-06	0.00811867	41008682	41008840	SPTBN4
KIAA0895L	28.5601	-0.701551	8.07e-06	0.00816128	67209505	67209506
TMED1	2.71011	2.74255	8.12e-06	0.00819983	10946279	10946308
GBAS/MRPS17/ZNF713	192.588	0.660946	8.38e-06	0.00842273	55979309	55979606
POLR2J2/POLR2J3/RASA4/RASA4B/RP11-514P8.6/RP11-514P8.7/RP11-514P8.8/UPK3BL	58.9702	-0.654656	8.38e-06	0.00842273	102135725	102135837	POLR2J2, POLR2J3
ILVBL	31.0336	0.8657	8.43e-06	0.00844687	15236191	15236444
IGF2BP2	148.529	0.196124	8.5e-06	0.00849665	185393635	185393701
PEBP4	39.9835	0.742594	8.61e-06	0.00857212	22857192	22857513
RP11-353N14.2	46.1961	0.194534	8.61e-06	0.00857212	77799883	77801503
XPOT	26.0366	0.983262	8.65e-06	0.00858837	64798826	64799117
ZNF131	95.4901	-0.348568	8.69e-06	0.00860421	43175391	43175557
AKAP7	16.2995	1.25398	8.74e-06	0.00863747	131571299	131571569
TRIM9	89.6445	0.86415	8.88e-06	0.00875985	51562048	51562779	TRIM9
SORBS2	16.0093	1.61325	8.93e-06	0.00878776	186877503	186877522
AC005154.6/AC005154.7/GGCT	23.624	0.676068	8.97e-06	0.00880773	30608293	30608417
TMEM97	35.4466	-0.815043	9.07e-06	0.00884018	26646228	26646231
UCP2	6.1017	2.04237	9.06e-06	0.00884018	73691717	73691983
WDR72	1.34079	-3.56262	9.03e-06	0.00884018	53905863	53905954
CTC-559E9.4/LINC00663/ZNF506	4.74643	-1.66286	9.11e-06	0.00885691	19887203	19887203
ZFAND2B	31.4375	0.961166	9.26e-06	0.00890062	220072502	220072608
EFCAB10	4.54831	-1.81708	9.19e-06	0.00890062	105221805	105221933
FRG1	222.372	-0.259744	9.25e-06	0.00890062	190881903	190881994
TNFAIP2	34.1286	0.99155	9.23e-06	0.00890062	103592726	103592901
ZNF33B	18.3564	0.788192	9.22e-06	0.00890062	43133993	43133999
NDUFA4L2	118.724	1.43312	9.46e-06	0.00907895	57633329	57634278		NDUFA4L2	NDUFA4L2	NDUFA4L2
NTRK2	407.092	0.977396	9.84e-06	0.00941588	87637239	87637409
VWA5B1	6.26089	1.54899	9.86e-06	0.00941714	20668925	20669102
DCXR	3.08782	2.15366	9.91e-06	0.00941859	79995586	79995608
SOGA2	20.5639	-1.10013	9.9e-06	0.00941859	8810001	8810196
CEP57	312.386	-0.566911	9.94e-06	0.00942371	95555741	95556379	CEP57
ADHFE1/C8orf46/RRS1	5.60547	1.45475	1.01e-05	0.00950224	67426400	67426526
BRD9/ZDHHC11/ZDHHC11B	22.5171	1.28934	1.01e-05	0.00950224	745298	745413
CNPY4	59.887	0.965276	1e-05	0.00950224	99717649	99718022
DRG1/SFI1	67.4054	0.450279	1.02e-05	0.00950224	32014535	32014537
RUNDC3A	135.375	0.829113	1.01e-05	0.00950224	42390872	42392102
TSPAN11	2068.17	-0.232167	1.01e-05	0.00950224	31145087	31149534	TSPAN11
PNPLA3/SAMM50	111.989	-0.336539	1.02e-05	0.00951816	44360332	44360368
SPECC1	347.67	-0.429226	1.02e-05	0.00953802	20135513	20135718	SPECC1
CTNNA1	34.3455	1.17974	1.03e-05	0.00954634	138211122	138211123	CTNNA1		CTNNA1
ANK2	227.017	-0.166768	1.03e-05	0.00954645	114284597	114284625	ANK2
CBS	14.6028	2.19024	1.03e-05	0.00954935	44488515	44488618
PKIB	5.19973	1.85075	1.04e-05	0.00956577	122906638	122906698
NDUFA4L2	34.9003	1.22123	1.05e-05	0.00967744	57630884	57631038		NDUFA4L2	NDUFA4L2	NDUFA4L2
ELL3/RP11-296A16.1/SERINC4	9.64358	-1.21044	1.05e-05	0.00969397	44066794	44066909
AC005013.5	8.31844	1.33955	1.08e-05	0.00994667	28998566	28998961
ATP1A2	579.004	-0.180857	1.1e-05	0.0100401	160111084	160111335	ATP1A2
RP11-1124B17.1	1.72836	-1.78404	1.1e-05	0.0100477	70350148	70350368
DRG1/SFI1	66.7826	0.444221	1.11e-05	0.0100859	32014534	32014534
CTD-2561J22.3/LINC00664/ZNF429/ZNF493	1.37152	4.4542	1.12e-05	0.0101414	21682101	21682695
MTFR1	461.389	-0.242791	1.11e-05	0.0101414	66621211	66622791
UHRF1BP1	52.5297	-0.438115	1.12e-05	0.0101414	34825501	34825694
FAM192A	220.51	-0.265168	1.12e-05	0.0101678	57187649	57187718
ZNF736	2.78486	1.57964	1.13e-05	0.0101873	63770437	63770655
MYO3B	1.57707	3.35119	1.13e-05	0.0101887	171092501	171092646
AXIN2/CEP112/CTD-2535L24.2	727.798	0.342007	1.14e-05	0.0102184	63554287	63554847	AXIN2
RP11-76K13.3	44.5467	-0.367735	1.14e-05	0.0102228	7079674	7080122
AC004540.5	2.70789	-2.21069	1.15e-05	0.0102745	26438351	26438358
CTD-2561J22.3/LINC00664/ZNF429/ZNF493	8.72829	1.46994	1.17e-05	0.0103797	21676068	21676649
RPN2	726.067	0.131979	1.16e-05	0.0103797	35864983	35865112	RPN2
NOL3	317.29	0.513018	1.17e-05	0.0103833	67209585	67209624		NOL3
AC009951.1/ZEB2	5.05606	1.62144	1.18e-05	0.0103953	145275179	145275216
COL6A2	548.787	-0.562697	1.18e-05	0.0103953	47549110	47549719		COL6A2
PITPNC1	70.0661	-0.872759	1.17e-05	0.0103953	65683182	65683300
ZNF577/ZNF649	50.7465	0.690013	1.18e-05	0.0103953	52375710	52375802
MMEL1	117.871	-0.543238	1.18e-05	0.0104061	2522082	2522364
AQP1/FAM188B/INMT/INMT-FAM188B	9.76733	NA	1.2e-05	0.0105019	30878816	30878932
CABLES1	68.6351	-1.77712	1.21e-05	0.010633	20715727	20716387
NOL3	147.917	0.598192	1.23e-05	0.010738	67209639	67209643		NOL3
SERP2	64.5854	0.369069	1.23e-05	0.010738	44948018	44948134
AC005932.1	4.48273	-1.58831	1.24e-05	0.0107868	19057135	19057640
ARMC4P1	1.65095	-3.70751	1.24e-05	0.0107868	27547691	27547831
OAT	10.5473	1.53923	1.26e-05	0.0109494	126095986	126096045
CTD-2547E10.2/NPIPB3/SLC7A5P2	227.542	0.277308	1.27e-05	0.0109863	21531501	21531686
RGS5/RP11-267N12.3	7.55859	2.1964	1.28e-05	0.0110786	163291495	163291525
FGF1	15.443	-0.920574	1.29e-05	0.0111497	142065522	142065616
SOX2-OT	47.536	1.46081	1.3e-05	0.0111599	181281644	181281716				SOX2-OT
PPA1	816.242	-0.120579	1.3e-05	0.0111891	71968961	71969046	PPA1
DCXR	3.2816	2.00244	1.33e-05	0.0113566	79995579	79995585
SLC12A2	31.81	-0.666326	1.34e-05	0.0114836	127512797	127512844
CUBN	11.5359	1.75823	1.38e-05	0.0117311	17127596	17127758
MTFR1	95.0537	0.690099	1.38e-05	0.0117311	66631717	66631983
RPSA/SNORA6/SNORA62	3742.99	-0.0844301	1.38e-05	0.0117311	39452245	39452340
WFIKKN2	3.69516	2.8865	1.38e-05	0.0117311	48912011	48912393
CUBN	11.1404	1.68163	1.39e-05	0.0117367	17089413	17089602
CRAMP1L/HN1L/LA16c-431H6.6	10.3636	1.56191	1.4e-05	0.0117644	1730338	1730499
NOL12/TRIOBP	17.1493	1.49313	1.39e-05	0.0117644	38097313	38097486
FXR1	180.443	0.669951	1.42e-05	0.011917	180688147	180688449			FXR1	FXR1
ABAT	57.3579	0.757996	1.42e-05	0.011917	8807458	8807470
FOXO3B/RP11-815I9.3/TBC1D28/ZNF286B	48.4531	0.647211	1.43e-05	0.0119409	18584064	18584142
MBNL2	1.84922	2.75633	1.43e-05	0.0119409	97873688	97873813
WDFY3-AS2	171.008	0.709561	1.47e-05	0.012278	85887538	85887945
SLC9A3	5.18433	-4.11245	1.48e-05	0.0123351	491884	492186
MTMR10	220.292	-0.171487	1.49e-05	0.0123853	31231728	31233409
CTNNA1	919.301	-0.403538	1.49e-05	0.0123982	138163316	138163407	CTNNA1		CTNNA1
DVL1	279.77	-0.201722	1.51e-05	0.0125185	1274962	1275029					DVL1
ANKUB1/PFN2/RNU6-507P	422.669	0.65436	1.52e-05	0.012578	149684055	149684071
COMMD2	16.6104	0.941273	1.54e-05	0.0127362	149468044	149468169
C20orf27	34.7087	1.43273	1.56e-05	0.0128468	3748429	3749034
CTD-2192J16.15/CTD-2192J16.22/CTD-2192J16.24/MAN2B1/WDR83OS	140.327	-0.191071	1.56e-05	0.0128468	12763013	12763058
ARHGDIG/ITFG3	270.678	0.705952	1.57e-05	0.0128913	332615	332688	ITFG3
AXIN2/CEP112/CTD-2535L24.2	58.8458	-1.08541	1.58e-05	0.012929	63685247	63685300	AXIN2
COX16/SYNJ2BP/SYNJ2BP-COX16	105.703	-0.579607	1.61e-05	0.0131398	70791798	70792784	COX16
APOLD1/DDX47	3.20064	-2.3412	1.61e-05	0.0131592	12938541	12938628
AC069368.3/ANKDD1A/PLEKHO2	12.9091	0.920442	1.63e-05	0.0131764	65224519	65224712	ANKDD1A
OSCP1	5.57257	1.55137	1.62e-05	0.0131764	36885934	36886076
ZC3H14	49.4917	-0.529542	1.62e-05	0.0131764	89078336	89078345
GOSR2/LRRC37A17P/RP11-156P1.2	294.849	-0.527874	1.63e-05	0.0132286	45126568	45128079
NPEPL1/STX16/STX16-NPEPL1	77.4733	-0.56056	1.66e-05	0.0133851	57226588	57226660		STX16-NPEPL1
RPS28	560.971	0.848847	1.66e-05	0.0133851	8387156	8387280
WDR78	57.0603	0.620235	1.68e-05	0.0135024	67390380	67390502
ANP32A	9.23257	1.11474	1.69e-05	0.0135779	69109955	69110054
AP000347.2/AP000347.4/ASLP1/C22orf43/GUSBP11/KB-1572G7.2/KB-1572G7.3	3.30844	1.92997	1.72e-05	0.0137795	23950639	23950955
PPP2R5C	119.735	-0.289738	1.72e-05	0.0137887	102349874	102349899
ABHD14A/ABHD14A-ACY1/ACY1	15.4194	-0.855889	1.76e-05	0.0140191	52021004	52021077
ARL17A	9.52619	-2.7352	1.78e-05	0.0141879	44594481	44594599
NUTM2G	7.55982	-1.13835	1.78e-05	0.0141879	99700646	99701700
CLDND1/CPOX	520.499	-0.169061	1.79e-05	0.0141952	98237729	98237839
COTL1	1183.78	-0.0783729	1.79e-05	0.0141952	84600156	84600561
NRG1	78.5359	-0.732572	1.79e-05	0.0141952	32453346	32453523
APP	4906.29	0.0678306	1.83e-05	0.0143707	27354657	27354790	APP				APP
NDUFA4L2	59.6822	-0.278107	1.82e-05	0.0143707	57628694	57628862		NDUFA4L2	NDUFA4L2	NDUFA4L2
ABCB6/ATG9A	82.5745	-0.336467	1.83e-05	0.0143707	220078843	220078862
NRROS/PIGX	0.925803	4.62437	1.83e-05	0.0143707	196366646	196366746
CTNNA1	37.4435	1.15787	1.85e-05	0.0144047	138211124	138211125	CTNNA1		CTNNA1
AC090774.2/RP11-344E13.3/RP11-381P6.1/RP11-746M1.2	32.6581	-0.508862	1.85e-05	0.0144047	20861661	20861702
ANKUB1/PFN2/RNU6-507P	511.364	0.660081	1.85e-05	0.0144047	149684072	149684102
NSF	164.266	0.300019	1.85e-05	0.0144047	44771213	44771287
RGS5/RP11-267N12.3	4.35473	2.179	1.84e-05	0.0144047	163291526	163291531
DNHD1/TIMM10B	5.05392	-1.45358	1.86e-05	0.0144103	6591627	6591847
LRP2	92.2352	-0.442842	1.86e-05	0.0144103	170096037	170096285
NR2F1-AS1	245.438	0.220287	1.87e-05	0.0144103	92916173	92916713
TICRR	10.9297	-1.04591	1.86e-05	0.0144103	90162939	90163073
DYNC1I2	281.948	0.549627	1.88e-05	0.0144632	172569290	172569336
FRG1	244.796	-0.375629	1.88e-05	0.0145044	190878553	190878657
COL6A2	1419.93	0.125247	1.91e-05	0.0146175	47532718	47532738		COL6A2
ZNF219	15.7685	1.20962	1.9e-05	0.0146175	21572670	21572881
IL17RA	12.0592	1.16741	1.91e-05	0.0146508	17565849	17565946
SYNE1	17.3348	0.841539	1.93e-05	0.0147706	152957819	152957940
RP11-649A16.1	68.1172	-0.392463	1.94e-05	0.0147881	146874252	146874348
STK32C	105.786	-0.239969	1.94e-05	0.0147881	134040324	134040472
HAGHL	45.9891	-0.540991	1.95e-05	0.0148014	779288	779313
MIR3916/RP11-488L18.8	45.2444	0.407258	1.95e-05	0.0148014	247362663	247362700
PPAPDC1B	29.2625	-0.545588	1.97e-05	0.0148862	38124699	38124784				PPAPDC1B
CTNNA1	842.8	-0.420387	1.97e-05	0.0148862	138160219	138160277	CTNNA1		CTNNA1
ARMC2	21.8075	-0.909834	1.98e-05	0.0148862	109225433	109225608
ECI2	14.9578	1.50789	1.97e-05	0.0148862	4135349	4135545	ECI2
MEG3	17.6818	-4.767	2e-05	0.0150406	101298979	101299305
PCOLCE-AS1	7.21223	-2.02187	2e-05	0.0150406	100187025	100187705
SBF1	165.638	-0.672344	2.01e-05	0.0150788	50895463	50895540
NKX6-1	7.66281	2.18511	2.02e-05	0.0151279	85417646	85418103
PRKRIP1/RP11-163E9.2	42.7961	-0.676379	2.03e-05	0.0151279	102036424	102036809
ABHD10	293.465	-0.529882	2.06e-05	0.015306	111705111	111705222
ARHGEF10	123.111	0.292592	2.07e-05	0.015306	1824737	1824900
GPR85	158.13	0.427549	2.07e-05	0.015306	112727495	112727810
HPCA	28.5264	-0.974268	2.06e-05	0.015306	33363646	33364042	HPCA
RAB40B	1.27019	3.05538	2.06e-05	0.015306	80654730	80654746
DTNA	55.7083	0.782337	2.09e-05	0.0154576	32405231	32405239	DTNA
SLC8A1	12.314	0.814106	2.13e-05	0.0156921	40673555	40673788	SLC8A1
UBXN11	83.2639	-0.198043	2.13e-05	0.0156921	26610853	26610973
MAP3K13	148.42	-0.791708	2.16e-05	0.0158443	185003313	185003431
MT3	124.716	-0.191493	2.17e-05	0.0158885	56623457	56623533	MT3
NEURL2	21.2876	-0.603903	2.17e-05	0.0158885	44517273	44517512
TRPS1	67.4282	0.499012	2.22e-05	0.0162569	116680772	116680929
GMDS-AS1	144.423	1.21128	2.25e-05	0.0163559	2272050	2273651
RNU6-1240P/TPR	205.02	0.227562	2.26e-05	0.0163559	186337018	186337114
SORBS1	272.291	1.25704	2.25e-05	0.0163559	97115804	97116862
TMEM54	31.3852	0.579099	2.25e-05	0.0163559	33360196	33360341	TMEM54
U1	50.5195	-0.457915	2.26e-05	0.0163559	16860921	16862144
NAP1L4	301.974	0.279928	2.27e-05	0.0163804	2992694	2992758
SLC2A14	1.85039	NA	2.26e-05	0.0163804	7966397	7966615
DNAJC9/MRPS16	45.1629	-0.618862	2.29e-05	0.0165389	75001420	75001518
ZNF33B	16.947	0.735359	2.3e-05	0.0165514	43134000	43134001
IFI44L	36.2691	-0.981447	2.31e-05	0.0165826	79093591	79093669
TRIP12	149.338	-0.213486	2.31e-05	0.0165826	230679989	230680024
GBAS/MRPS17/ZNF713	937.897	-0.265382	2.33e-05	0.0166531	56066998	56067871
MAP3K13	73.9123	-0.811791	2.33e-05	0.0166531	185003305	185003312
XRN1	224.424	-0.321246	2.33e-05	0.0166531	142030103	142030655
SDR39U1	178.189	0.354659	2.34e-05	0.016691	24911384	24911466
ANKUB1/PFN2/RNU6-507P	386.059	0.618342	2.38e-05	0.0168175	149684052	149684054
ENPP3	3.19823	2.03919	2.37e-05	0.0168175	131958375	131958441
HAUS3/POLN/RP11-317B7.2	1.39483	-3.46831	2.37e-05	0.0168175	2091914	2092032
RP1-178F15.4/RP1-178F15.5/S100A13	3.46985	-1.64011	2.38e-05	0.0168175	153603487	153603554
SLC8A3	61.982	0.389498	2.38e-05	0.0168175	70655096	70655787
SORBS1	152.021	1.29903	2.37e-05	0.0168175	97115384	97115803
CTC-432M15.3/FNIP1/RAPGEF6	87.7889	-0.66066	2.39e-05	0.016842	131046271	131046354
ADHFE1/C8orf46/RRS1	5.78274	-1.45811	2.41e-05	0.0169361	67366332	67366392
SYNE2	40.5286	-0.613545	2.43e-05	0.0170626	64630120	64630299						SYNE2
CTNNA1	1264.52	-0.427972	2.44e-05	0.0170875	138117612	138117718	CTNNA1		CTNNA1
EIF2D	100.626	-0.366925	2.46e-05	0.0172054	206772817	206772966
CTC-559E9.4/LINC00663/ZNF506	34.6273	-1.09287	2.47e-05	0.0172625	19869205	19869355		ZNF506
HSPBP1	13.0951	1.34118	2.48e-05	0.0172625	55791298	55791402
ARHGAP44	2.37144	-2.34544	2.51e-05	0.0174423	12894960	12894960
ACADVL	142.484	1.05125	2.52e-05	0.0174562	7124598	7124837	ACADVL
BEST1	53.3143	0.542762	2.52e-05	0.0174562	61717535	61717822
MEG3	44.0633	-2.8582	2.52e-05	0.0174562	101300101	101300968
RP11-96L14.7	18.5195	1.03899	2.52e-05	0.0174562	26497647	26497826
INTS6	5.79454	-1.40416	2.59e-05	0.0178234	51939363	51939363
SORBS1	242.688	-0.205148	2.59e-05	0.0178234	97098890	97099084
ZNHIT1	152.883	0.662595	2.59e-05	0.0178247	100863662	100865077
PPAP2B	1.01938	3.23771	2.6e-05	0.0178511	57109173	57109297
KHDC1/KHDC1L/KHDC1P1/RP11-257K9.8	11.4742	-2.51777	2.6e-05	0.0178511	74019452	74019866
ITGB8	39.5606	1.27297	2.61e-05	0.0178824	20418921	20420288
AMACR/C1QTNF3/RP11-1084J3.3/RP11-1084J3.4	53.6126	1.31584	2.62e-05	0.017941	34035752	34035863
RPS3/SNORD15A	119.03	-0.331714	2.64e-05	0.0180079	75113348	75113395
CTNNA1	682.536	-0.446539	2.65e-05	0.0180673	138089135	138089199	CTNNA1		CTNNA1
LAMTOR3	267.512	-0.175379	2.66e-05	0.018087	100815112	100815157
AC008174.3	79.9428	0.473987	2.67e-05	0.0180927	186653493	186653670
HLA-H	224.334	-0.871441	2.68e-05	0.0180927	29855732	29856001
MEG8	8.23181	-1.33162	2.68e-05	0.0180927	101373344	101373379
PAX6/Z83307.3	16.7715	2.01806	2.66e-05	0.0180927	31831854	31832215	PAX6					PAX6
FUZ	8.53328	1.29242	2.69e-05	0.018141	50314725	50314748
GATSL3/RP1-130H16.18/TBC1D10A	16.737	-0.758744	2.69e-05	0.018141	30685495	30685520	GATSL3
ELOVL6	1715.06	-0.0954065	2.7e-05	0.0181538	110970543	110972825
ESRP2/RP11-96D1.11	3.13164	1.84479	2.71e-05	0.0181814	68271971	68272005			ESRP2
SDR39U1	31.5623	-0.96932	2.71e-05	0.0181814	24908972	24908973
RP11-758N13.1	36.5867	0.593326	2.72e-05	0.0182446	33010302	33010565
AP003026.1/DLG2	14.4393	-1.8148	2.74e-05	0.0183067	84843812	84844167					DLG2
CTC-559E9.4/LINC00663/ZNF506	5.65588	-1.67685	2.74e-05	0.0183067	19887195	19887202
RALGAPA2	58.6405	0.323337	2.75e-05	0.0183101	20616062	20616261	RALGAPA2			RALGAPA2
CARM1	90.724	-0.300683	2.76e-05	0.0183516	11032051	11032119
CIRBP	127.436	-0.613172	2.78e-05	0.0184335	1274480	1274580
GBAS/MRPS17/ZNF713	700.015	0.655546	2.78e-05	0.0184335	56006675	56009918
NAPEPLD	10.9022	0.915561	2.79e-05	0.0184982	102789491	102789520
DDC	11.5801	1.1669	2.82e-05	0.0186022	50526175	50526267
SQSTM1	314.871	-0.13578	2.82e-05	0.0186022	179260228	179260246	SQSTM1
NT5DC3	16.8494	-0.777372	2.82e-05	0.0186148	104181244	104181305
CLYBL	20.5114	-1.90766	2.84e-05	0.0186583	100529852	100530447	CLYBL
HIBCH	3.11789	2.7767	2.84e-05	0.0186583	191184617	191184771
ERBB4	70.7846	-1.14582	2.86e-05	0.0187124	212522479	212522553
ANTXR1	99.3436	0.289486	2.86e-05	0.0187124	69329974	69330072
CTC-559E9.4/LINC00663/ZNF506	4.72847	-1.38373	2.86e-05	0.0187124	19871967	19872012
SDR39U1	38.6215	-0.949295	2.86e-05	0.0187124	24908974	24908984
AC005614.5/ZNF780A/ZNF780B	17.1264	0.877617	2.88e-05	0.0187403	40562008	40562013
RGS5/RP11-267N12.3	3.7139	2.16508	2.88e-05	0.0187403	163291532	163291541
STK32C	6.46974	2.15704	2.89e-05	0.0187403	134062534	134062612
TUBA4A	56.8359	-0.354932	2.88e-05	0.0187403	220116730	220116952
FAM120AOS	128.069	-0.22774	2.9e-05	0.018817	96213491	96213794
MGAT4C/RP11-202H2.1	26.6658	-0.997314	2.92e-05	0.0188985	86828934	86829042
COL5A3	16.2421	1.00962	2.93e-05	0.018923	10120974	10121147	COL5A3
CTNNA1	42.7092	1.12708	2.93e-05	0.0189316	138211129	138211131	CTNNA1		CTNNA1
KIF1B/RN7SL731P	246.452	0.281654	2.94e-05	0.0189316	10342442	10342457
FAM149A/RP11-173M11.2	7.92619	-2.28541	2.97e-05	0.0190841	187093297	187093814
TM6SF2/AC138430.4/HAPLN4	59.9735	-1.1324	2.97e-05	0.019088	19366451	19369017			HAPLN4	HAPLN4
CTNNA1	945.979	0.0950728	2.99e-05	0.0192063	138223268	138223297	CTNNA1		CTNNA1
AC005154.6/AC005154.7/GGCT	20.956	0.63026	3e-05	0.0192074	30608104	30608273
AC002310.12	19.6999	-0.641682	3.03e-05	0.0193601	30546073	30546431
IQGAP2	1.10078	3.63938	3.03e-05	0.0193601	75969676	75969776
COMMD4	16.8134	1.21059	3.05e-05	0.0194242	75631027	75631087
CTC-559E9.4/LINC00663/ZNF506	138.258	0.736198	3.05e-05	0.0194242	19902620	19903219		ZNF506
B3GNT5	6.36852	1.18739	3.06e-05	0.0194527	182983132	182983294
GATSL3/RP1-130H16.18/TBC1D10A	16.802	-0.758038	3.07e-05	0.0194719	30685486	30685494	GATSL3
PPAPDC1B	80.9097	-0.355448	3.1e-05	0.0196407	38124841	38124909				PPAPDC1B
METTL22	35.5863	-0.538248	3.11e-05	0.019686	8732948	8732963
TCTA	9.57208	0.892254	3.12e-05	0.0196865	49450706	49450859
CSNK1E/RP3-449O17.1	74.2459	-0.448979	3.13e-05	0.0197382	38732613	38732711
SDHAP1	41.023	-0.428803	3.15e-05	0.019824	195689975	195690170
LRRC69/SLC26A7	8.12182	1.71344	3.17e-05	0.0199167	92407290	92407877
CEP57L1	3.96215	2.31611	3.2e-05	0.019964	109416313	109416355
HYPK/SERF2	14.7954	-1.2879	3.18e-05	0.019964	44069298	44069700	SERF2
LIME1/RP4-583P15.14/RP4-583P15.15/SLC2A4RG/ZGPAT	324.701	-0.403936	3.19e-05	0.019964	62374471	62374858
TBCD	58.5996	0.849871	3.19e-05	0.019964	80866173	80866283
TMEM54	12.737	1.16294	3.2e-05	0.019964	33360195	33360195	TMEM54
GLUL	27.9621	1.01947	3.25e-05	0.0202349	182354834	182354894
ABCA3	190.203	-0.221807	3.26e-05	0.0202354	2335443	2335647
CTC-559E9.4/LINC00663/ZNF506	75.7171	0.858944	3.26e-05	0.0202354	19902371	19902540		ZNF506
PXN	8.08719	1.34007	3.25e-05	0.0202354	120664165	120664302
FREM2	571.473	-0.440541	3.29e-05	0.0203225	39454421	39460074
TMEM126B	102.353	-0.338575	3.28e-05	0.0203225	85342189	85342360
UBE2Z	12.4024	0.988873	3.29e-05	0.0203225	47006417	47006418
ACADVL	60.6308	0.663447	3.29e-05	0.0203329	7127050	7127131	ACADVL
CTD-2561J22.3/LINC00664/ZNF429/ZNF493	2.28598	2.56624	3.31e-05	0.0203838	21681001	21681151
CBS	7.35757	2.02126	3.32e-05	0.0204192	44488514	44488514
MICAL2	3.85493	-2.00566	3.32e-05	0.0204198	12274781	12277189
AXIN2/CEP112/CTD-2535L24.2	56.7778	-1.21287	3.33e-05	0.0204557	63637082	63637143	AXIN2
ANK2	223.697	-0.121186	3.35e-05	0.0204817	114294473	114294514	ANK2
C11orf70	11.5408	-1.09368	3.36e-05	0.0204817	101954151	101955291
GULP1	23.96	0.735353	3.36e-05	0.0204817	189156434	189156603	GULP1
LINC01011/NQO2	57.0863	-0.719901	3.35e-05	0.0204817	3015764	3015877
IGSF3	127.418	-0.311068	3.46e-05	0.0210881	117210240	117210314
SOX6	99.935	2.43859	3.47e-05	0.0211195	16761006	16761138
ATP13A4/RP11-175P19.2	3.02432	-4.16497	3.49e-05	0.0211745	193272697	193272776
CLIP1	20.8053	-1.5816	3.49e-05	0.0211884	122835658	122835690
CDH23	2.89079	-2.61847	3.53e-05	0.0213492	73558868	73559037
HSPBP1	2.7443	-3.04463	3.54e-05	0.0213492	55791175	55791224
KCNN1	41.9104	-0.472012	3.54e-05	0.0213492	18104299	18104368	KCNN1
NTRK2	28.5899	1.26704	3.53e-05	0.0213492	87287002	87287086
RIF1	8.2421	1.05476	3.54e-05	0.0213492	152362724	152362889
GOLGA8A/GOLGA8B	28.319	NA	3.56e-05	0.0214098	34673902	34674057		GOLGA8A/GOLGA8B
WASH2P	37.5538	-0.763844	3.58e-05	0.0214866	114353645	114353780
DIRC3	2.77873	-2.00329	3.58e-05	0.0214894	218621191	218621278
ELL3/RP11-296A16.1/SERINC4	5.52203	-1.78671	3.59e-05	0.0214894	44068968	44069162
NEBL-AS1	4.08777	1.43529	3.61e-05	0.0215858	21463853	21463977
CTNNA1	40.3778	1.11494	3.63e-05	0.0216105	138211126	138211128	CTNNA1		CTNNA1
AQP1/FAM188B/INMT/INMT-FAM188B	5.48465	NA	3.63e-05	0.0216105	30931572	30931696
HLA-A	307.37	0.813824	3.62e-05	0.0216105	29912840	29912868
GTF2H2	1.74074	-3.52672	3.64e-05	0.0216439	70330784	70330841
AC098831.4	8.99912	0.649749	3.65e-05	0.0216621	203638748	203639083
PDIA4	903.101	-0.0857757	3.65e-05	0.0216621	148705251	148705402	PDIA4
BST1/FAM200B	459.369	-0.423683	3.67e-05	0.0217035	15690725	15692070
CAPN3/GANC/RP11-164J13.1/RP11-546B15.2	6.19222	-1.41499	3.67e-05	0.0217035	42702162	42702193
CRAMP1L/HN1L/LA16c-431H6.6	120.389	0.549799	3.71e-05	0.0217035	1705938	1706649
ENSA	14.4936	1.15553	3.7e-05	0.0217035	150601593	150601604
LCLAT1	5.25205	1.37065	3.69e-05	0.0217035	30670250	30670253
MICALL2	23.9837	0.671591	3.7e-05	0.0217035	1478632	1478794
NOL12/TRIOBP	12.3303	1.2763	3.71e-05	0.0217035	38093595	38093627
NOL4	12.336	1.19219	3.71e-05	0.0217035	31801984	31802056	NOL4
RPS9	115.435	0.4575	3.69e-05	0.0217035	54704757	54704761
ZNF439	221.207	0.997536	3.7e-05	0.0217035	11960129	11961925
ABCA13	45.534	NA	3.72e-05	0.0217085	48273615	48273748	ABCA13
C9orf72	12.7854	1.02104	3.72e-05	0.0217194	27573707	27573721
NLGN1	1.3757	-3.41827	3.79e-05	0.0220752	173898578	173898638
AKTIP	20.8746	0.890633	3.82e-05	0.0221419	53537030	53537058
GALT/IL11RA	41.3725	-0.48351	3.81e-05	0.0221419	34646655	34646659
GSTM4	42.6065	-0.458843	3.82e-05	0.0221419	110203968	110204235
RP11-34F13.3/SKOR1	2.97761	13.9553	3.82e-05	0.0221419	68117883	68117940
SLC9A3	2.19848	-3.64285	3.83e-05	0.022149	524227	524445
SSB	152.302	-0.237367	3.84e-05	0.0221919	170663401	170663402
AD000671.6/IGFLR1/U2AF1L4	8.84522	-1.33027	3.86e-05	0.0222554	36230611	36230670
TTBK1	34.1388	0.496985	3.89e-05	0.0223872	43237381	43237834	TTBK1
ARHGDIG/ITFG3	297.578	0.684372	3.89e-05	0.0223872	332689	332810	ITFG3
ABTB2	36.4953	-0.388254	3.92e-05	0.0224199	34194721	34194854	ABTB2
CTC-559E9.4/LINC00663/ZNF506	66.323	-1.14161	3.92e-05	0.0224199	19868175	19868591		ZNF506
NFATC1	2.73977	1.91661	3.92e-05	0.0224199	77227677	77228001
PDLIM5	11.5592	1.79455	3.92e-05	0.0224199	95376970	95377315	PDLIM5
ZNF33B	13.5035	0.839481	3.91e-05	0.0224199	43134002	43134016
AKAP3	14.2106	0.613429	3.94e-05	0.0224663	4757933	4758174
KIAA1257/RP11-723O4.6	50.3397	1.15383	3.94e-05	0.0224663	128712180	128712822
EEF1A2	3698.28	-0.0541842	3.95e-05	0.0225052	62121832	62122088
CCDC162P	2.3184	2.09945	3.97e-05	0.0225598	109676051	109676176
NOL3	159.591	0.551847	4e-05	0.0227311	67209625	67209638		NOL3
RSRC2	56.767	0.533432	4.02e-05	0.0227893	123011507	123011507
FREM2	26.8537	-0.736737	4.03e-05	0.0228289	39450159	39450286
MYLK	32.4192	-0.832176	4.05e-05	0.0228707	123420305	123420356	MYLK
CIRBP	54.0046	-0.548985	4.09e-05	0.0230152	1274581	1274594
GLUD1	57.6256	1.05654	4.08e-05	0.0230152	88849319	88849545
MBD1	14.7025	0.967289	4.09e-05	0.0230152	47807945	47808041
CBS	19.8922	1.94397	4.09e-05	0.0230174	44487888	44488070
RP11-376N17.4/SAMD13	12.6564	-0.820566	4.12e-05	0.0231407	84815706	84815753
B3GNT5	1.95023	2.76524	4.13e-05	0.023146	182983109	182983131
SLC12A2	70.6258	-0.395525	4.15e-05	0.0232532	127514259	127514381
SIPA1	15.8808	0.890222	4.16e-05	0.0232772	65417753	65417871				SIPA1
C3orf58	10.9973	1.52219	4.17e-05	0.0232842	143691923	143691931	C3orf58
RAB34	29.9152	0.621684	4.17e-05	0.0232842	27045140	27045179	RAB34
RP11-550I24.2	19.8408	-1.05514	4.19e-05	0.0233369	157098903	157099054
PITPNC1	110.348	-0.292508	4.2e-05	0.023367	65671595	65671658
RASGRP1	17.6731	-0.776991	4.23e-05	0.0235044	38818510	38818584	RASGRP1
PTGES3	1237.15	-0.0694172	4.25e-05	0.0236111	57057951	57058056
FAM184A	19.1227	-0.705365	4.29e-05	0.023615	119295691	119295739
HLA-A	2812.97	-0.179218	4.28e-05	0.023615	29913228	29913660
MAPK15	26.8887	1.42797	4.27e-05	0.023615	144800247	144800381		MAPK15
NPIPP1/PKD1P6/RP11-1186N24.5	7.81616	-1.07221	4.29e-05	0.023615	15199406	15199675
PKM	1563.45	0.733177	4.29e-05	0.023615	72495363	72495529	PKM
PMS2	71.4531	0.33803	4.28e-05	0.023615	6045523	6045623
TMEM25/TTC36	42.3398	0.690484	4.27e-05	0.023615	118403924	118404134
CERKL/NEUROD1	4.90632	-0.958043	4.32e-05	0.0236806	182468590	182468806
RPL14	5248.27	-0.0529132	4.32e-05	0.0236806	40503432	40503623
TRAPPC9	34.4301	-0.465294	4.33e-05	0.0237417	140998948	140999030
NDUFA3	1.6815	-3.57747	4.35e-05	0.0237839	54610278	54610285
TARDBP	14.4843	0.862428	4.35e-05	0.0237867	11076180	11076311
DCHS2	14.3759	-0.862759	4.38e-05	0.0238993	155191052	155191165		DCHS2
MAN1B1	5.59281	2.04612	4.39e-05	0.0239347	139981810	139981815
C18orf32/RPL17/RPL17-C18orf32/SNORD58A/SNORD58B/SNORD58C	1757.22	0.1202	4.41e-05	0.0239762	47014931	47014936
AD000090.2	267.385	0.163426	4.42e-05	0.0239762	36034176	36035942
TRMT1	2.64142	-1.9659	4.42e-05	0.0239762	13215721	13215752
CTNNA1	1117.81	0.0699197	4.43e-05	0.0239909	138223211	138223241	CTNNA1		CTNNA1
ATP8A2P3/RNF6	29.4657	0.904789	4.42e-05	0.0239909	26796399	26796791
TSPAN11	112.359	0.536604	4.44e-05	0.0240097	31079362	31079681	TSPAN11
MYOM2	2.8523	-1.72811	4.46e-05	0.024061	2021419	2021580
PHF10	6.66309	1.5045	4.46e-05	0.024061	170117838	170117918
CTNNA1	18.5437	-0.800912	4.48e-05	0.0241242	138119062	138119063	CTNNA1		CTNNA1
SESN3	2.62896	2.48873	4.5e-05	0.0242346	94965692	94965705
ATRAID	25.4069	0.702617	4.52e-05	0.0242682	27436167	27436301
LSAMP/RP11-384F7.2	441.666	0.472194	4.55e-05	0.0242825	117716096	117716439
MAP3K13	70.8356	-0.782829	4.55e-05	0.0242825	185000814	185000815
PDE6B	18.7494	-0.864277	4.54e-05	0.0242825	661645	661730
RPRD1A	508.163	0.110407	4.55e-05	0.0242825	33613715	33613800
STMN3	1389.52	0.087873	4.55e-05	0.0242825	62275109	62275284
ZNF577/ZNF649	73.5804	0.54419	4.54e-05	0.0242825	52374881	52375100
UBA52	3.92815	-2.72109	4.58e-05	0.0244134	18682612	18682646
POGZ	86.0376	-0.322028	4.59e-05	0.0244185	151379387	151379499
GATSL3/RP1-130H16.18/TBC1D10A	23.1825	-0.597665	4.6e-05	0.0244261	30683380	30683427	GATSL3
GCLC/RP1-27K12.2	48.0935	-0.449671	4.6e-05	0.0244261	53370601	53370693
CTD-2651B20.1/CTD-2651B20.7/SHF	35.9924	-1.15223	4.61e-05	0.0244355	45490715	45490969
USMG5/MIR1307	297.797	0.637153	4.63e-05	0.0245249	105155503	105155780			USMG5
BBS9	121.002	0.44525	4.66e-05	0.0246228	33195280	33195314
NAP1L1	2020.01	0.0592072	4.67e-05	0.0246475	76453601	76453658
AC012442.5/CHCHD5	11.5264	0.85228	4.76e-05	0.0250239	113346618	113346822	CHCHD5
BPTF	169.323	-0.257668	4.76e-05	0.0250239	65900818	65900956
CTD-2561J22.3/LINC00664/ZNF429/ZNF493	11.6903	1.11279	4.76e-05	0.0250239	21684073	21686040
FAM35A	145.698	0.221156	4.75e-05	0.0250239	88911107	88911391
CRAMP1L/HN1L/LA16c-431H6.6	33.0047	0.792475	4.78e-05	0.0250348	1712606	1712672
PQLC2	79.7838	0.362828	4.77e-05	0.0250348	19654065	19654575
DUT	11.3174	1.03323	4.79e-05	0.0250677	48623208	48623291
NOL12/TRIOBP	17.6832	1.17478	4.8e-05	0.0250865	38093628	38093703
AC090774.2/RP11-344E13.3/RP11-381P6.1/RP11-746M1.2	3.25996	-1.31858	4.83e-05	0.0252131	20884800	20884801
ASAH2B	1.99169	-14.6826	4.85e-05	0.0253096	52504888	52504961
ELMO2	47.5798	0.502346	4.91e-05	0.0254783	45010845	45010880
ITGBL1	27.8088	-2.13265	4.91e-05	0.0254783	102369849	102369913
MICAL2	9.0051	1.50832	4.9e-05	0.0254783	12281490	12281719
PTDSS2	165.517	-0.392665	4.91e-05	0.0254783	490721	491120
CTC-432M15.3/FNIP1/RAPGEF6	853.143	-0.722996	4.94e-05	0.0255825	131007198	131008617
DDX11L2	23.0781	-0.877082	4.94e-05	0.0255825	114356606	114356612
ITGBL1	141.841	-2.44557	4.96e-05	0.0255825	102369993	102370694
PER1/RP11-599B13.6/VAMP2	65.0207	-0.468719	4.97e-05	0.0255825	8050788	8050865
RP1-225E12.2/RP1-225E12.3/TXLNB	12.9394	-1.47925	4.96e-05	0.0255825	139583735	139583910
ZNF285B	1.95951	-2.20841	4.97e-05	0.0255825	44977389	44977444
RP11-146F11.1	1.88793	-2.3715	4.98e-05	0.0256494	30709030	30709033
ROGDI	9.31377	-1.28523	5.01e-05	0.0257345	4852882	4852951
HVCN1	61.2202	1.82853	5.01e-05	0.0257353	111065646	111065981
DNHD1/TIMM10B	11.4997	-1.05565	5.04e-05	0.0258138	6586925	6587221
CCDC18	245.231	-1.09262	5.06e-05	0.0259002	93645487	93645836
GLUD1	25.2551	1.04238	5.06e-05	0.0259002	88853690	88853827
GALT/IL11RA	42.4752	-0.464776	5.08e-05	0.0259686	34646660	34646660
CGREF1	79.7272	-0.671562	5.1e-05	0.0259933	27321757	27322220
XRRA1	1020.92	0.772367	5.1e-05	0.0259933	74551976	74554012
CIRBP	63.8632	-0.549223	5.12e-05	0.0260707	1274595	1274647
FAM86B1	9.87855	-1.17341	5.14e-05	0.0261194	12039619	12039959
B4GALNT4	693.757	-0.11375	5.16e-05	0.0261996	372852	372947
COL26A1	183.71	0.259291	5.17e-05	0.0261996	101200651	101200670
EPS15	110.937	-0.898267	5.17e-05	0.0261996	51913718	51913807
C15orf48/HMGN2P46/MIR147B/RP11-519G16.3	1.82245	-3.04539	5.19e-05	0.026236	45724270	45724330
GTF2H2	17.4447	-1.37986	5.19e-05	0.0262496	70338008	70338111
MYOM2	15.1502	1.1509	5.21e-05	0.0262791	2092588	2092690
DNM2	294.018	-0.199	5.23e-05	0.0263885	10942101	10942560
LIME1/RP4-583P15.14/RP4-583P15.15/SLC2A4RG/ZGPAT	142.117	-0.437607	5.27e-05	0.0265019	62374232	62374470
RP1-225E12.2/RP1-225E12.3/TXLNB	8.19757	-1.49861	5.26e-05	0.0265019	139568954	139569046
ARHGDIG/ITFG3	451.14	0.705099	5.31e-05	0.0266107	331746	331925	ITFG3
BAZ1B	8.39175	1.28743	5.3e-05	0.0266107	72936603	72936608
DSE/RP1-93H18.1/RP3-486I3.7	45.7726	0.620478	5.31e-05	0.0266107	116575459	116575546	DSE
ETV1	7.89837	1.47775	5.32e-05	0.0266366	14029090	14029187
BTF3	1380.15	-0.0938089	5.38e-05	0.0268827	72798416	72798426
RP11-84E24.2/SOX9-AS1	4.59873	1.72085	5.42e-05	0.0270734	70216787	70216859
ARHGDIG/ITFG3	208.41	0.760623	5.45e-05	0.0271423	332025	332047	ITFG3
PLEKHA6	69.8973	-0.377629	5.45e-05	0.0271423	204197211	204197356	PLEKHA6
RP5-1061H20.3/RP5-1061H20.4	1.23727	-2.79567	5.45e-05	0.0271423	229406723	229406750
DDX20	15.2921	1.13466	5.47e-05	0.0271918	112303748	112303847
ADAM23	97.6924	-0.264299	5.54e-05	0.0274886	207457341	207457460
SDR39U1	40.5974	-0.738089	5.54e-05	0.0274886	24908991	24909002
CAMK2D	214.527	-0.476727	5.57e-05	0.0275608	114469813	114469885
KHNYN	286.617	-0.181128	5.57e-05	0.0275608	24900872	24901816
SHROOM3	26.506	0.815943	5.58e-05	0.0275608	77507439	77507465	SHROOM3
OMD	19.1905	-0.738621	5.58e-05	0.0275628	95176527	95177759
MAP3K13	80.9409	0.620717	5.6e-05	0.0275655	185165577	185165735
WASH5P	4.31845	5.18885	5.6e-05	0.0275655	64214	65057
WSCD2	2.12609	2.81724	5.62e-05	0.0276508	108525558	108525637
DTNA	53.0304	-0.620839	5.63e-05	0.0276512	32457683	32457772	DTNA
CTC-559E9.4/LINC00663/ZNF506	62.9196	-1.21826	5.67e-05	0.0277752	19868592	19868951		ZNF506
PDE6B	10.1841	1.3238	5.67e-05	0.0277752	652741	652806
ZBTB38	31.1094	0.638707	5.67e-05	0.0277752	141105294	141105597
APOPT1/KLC1/RP11-73M18.2	108.15	-0.93183	5.73e-05	0.0277885	104153418	104153548			APOPT1			APOPT1
AP000304.12/ATP5O/DONSON	43.7775	-0.513058	5.68e-05	0.0277885	34954361	34954361
ARHGDIG/ITFG3	231.609	0.762254	5.71e-05	0.0277885	332085	332108	ITFG3
FAM13C	7.61077	1.14378	5.71e-05	0.0277885	61122589	61122661
MIPEP	45.6091	0.624707	5.73e-05	0.0277885	24463271	24463537
PRDM5	69.3357	0.50744	5.73e-05	0.0277885	121706186	121706246
QKI	1140.52	0.202199	5.72e-05	0.0277885	163899812	163899834
RCN1	1199.7	-0.156749	5.73e-05	0.0277885	32125932	32126148	RCN1
MGME1	42.6997	0.906773	5.75e-05	0.0278645	17949556	17949715
BCKDHB	480.925	-0.25655	5.77e-05	0.0278896	81053530	81055691
CCDC30/PPCS	14.9278	0.998048	5.79e-05	0.0278896	42923176	42923238	PPCS
CKMT2-AS1	9.16913	-0.996051	5.78e-05	0.0278896	80533384	80533646
MYO15B	9.62273	-1.34897	5.79e-05	0.0278896	73587894	73588057
WASH2P	117.193	-0.324672	5.79e-05	0.0278896	114356184	114356611
HSPE1/HSPE1-MOB4/MOB4	435.359	-0.276782	5.81e-05	0.0279663	198367763	198367852			HSPE1	HSPE1
DDX11	30.326	0.914918	5.83e-05	0.0280404	31242616	31242773
SLC6A11	16.4861	-0.688253	5.9e-05	0.0281193	10885899	10886031
AC007731.1/KLHL22/KRT18P5/SCARF2	528.581	-0.327431	5.86e-05	0.0281193	20795948	20796725
ARHGEF2	5.44552	2.1524	5.87e-05	0.0281193	155965886	155966418
GGPS1	207.133	-0.261623	5.89e-05	0.0281193	235491905	235492093
LDHA	7.72429	2.13564	5.9e-05	0.0281193	18418158	18418364
NIN	567.412	-0.834367	5.89e-05	0.0281193	51223210	51225348	NIN
PLEKHG5/TNFRSF25	95.3943	-0.351341	5.87e-05	0.0281193	6556553	6556629		PLEKHG5/TNFRSF25
PLOD3	8.83239	-1.05446	5.9e-05	0.0281193	100861130	100861180
AC156455.1	2.33783	-2.13634	5.91e-05	0.0281223	122505934	122506097
MAP3K13	71.1352	-0.780801	5.94e-05	0.0281372	185000765	185000813
PTCD3	121.487	0.591426	5.94e-05	0.0281372	86354561	86354784
RP11-358B23.1	37.5936	-0.81306	5.93e-05	0.0281372	40307017	40307126
ZIC4	48.0456	-0.96064	5.92e-05	0.0281372	147106213	147106332	ZIC4
CTNNA1	109.672	0.758616	5.97e-05	0.0282408	138205964	138206148	CTNNA1		CTNNA1
OMD	24.8482	0.736176	5.97e-05	0.0282408	95178901	95179856
ADAM11	3.4428	1.66282	5.98e-05	0.0282482	42836693	42836855
C6orf118	15.9215	0.83361	5.99e-05	0.0282648	165723051	165723096	C6orf118
TONSL	25.0756	-0.596024	6e-05	0.0282776	145661941	145662064
MAP3K13	128.29	-0.893423	6.01e-05	0.0282792	185009401	185009537
ARHGDIG/ITFG3	163.107	-0.2744	6.03e-05	0.0283354	312139	312224	ITFG3
LRBA	74.6264	-0.324518	6.04e-05	0.0283354	151829812	151830009	LRBA
RPL37	205.655	-0.31543	6.04e-05	0.0283354	40834709	40834709
CHRNA3	25.5534	-0.576563	6.08e-05	0.0283764	78894118	78894606			CHRNA3	CHRNA3
FAM120AOS	62.4021	-0.254246	6.08e-05	0.0283764	96213397	96213490
GTF2H2	4.70234	-1.66702	6.07e-05	0.0283764	70341271	70341334
MARVELD2	6.66352	-1.95696	6.08e-05	0.0283764	68738985	68740157
MLLT4	62.4791	-0.63135	6.07e-05	0.0283764	168366616	168366725
TLE3	11.3667	-0.855152	6.1e-05	0.0284155	70341315	70341315			TLE3	TLE3
LRRTM4	2.83733	-2.97083	6.12e-05	0.0284888	77820323	77820445
CTD-3092A11.1	15.6895	1.91117	6.13e-05	0.0284924	30770024	30770145
CTD-2192J16.15/CTD-2192J16.22/CTD-2192J16.24/MAN2B1/WDR83OS	96.3802	-0.222718	6.15e-05	0.0285483	12763059	12763068
PDE4B	59.154	-0.881965	6.16e-05	0.0285561	66731721	66731770				PDE4B
SUCLA2	37.8243	0.496933	6.16e-05	0.0285561	48575410	48575424
XPO7	15.6128	0.965601	6.18e-05	0.0286161	21829453	21829479
ARRDC2	2.24483	-2.07767	6.21e-05	0.0287155	18117991	18118048
PDE4B	82.7506	-0.859144	6.22e-05	0.0287379	66723476	66723546				PDE4B
TROVE2	193.79	-0.26079	6.23e-05	0.0287573	193053997	193054011
GNAS	3897.64	0.0540518	6.27e-05	0.0288738	57485421	57485456
COL9A2	6.49027	2.06306	6.32e-05	0.0290789	40781111	40781137
CENPT	63.1722	-0.958984	6.33e-05	0.0290904	67881304	67881361			CENPT	CENPT
SPAG9	594.802	0.307623	6.33e-05	0.0290904	49123861	49124198
QKI	47.1788	0.699538	6.35e-05	0.0291213	163835032	163835674
TOM1L2	78.5464	-0.342297	6.38e-05	0.0292277	17769610	17769733			TOM1L2	TOM1L2
ACADVL	150.934	0.686933	6.38e-05	0.0292277	7125412	7125465	ACADVL
AMACR/C1QTNF3/RP11-1084J3.3/RP11-1084J3.4	53.9951	1.23867	6.41e-05	0.0292318	34028859	34028988
ARHGDIG/ITFG3	181.859	-0.25604	6.4e-05	0.0292318	311383	311504	ITFG3
CEP250	4.33337	-1.53436	6.43e-05	0.0292318	34062619	34062677
KLHL17	33.8313	0.524236	6.42e-05	0.0292318	898412	898488
PLXNA1	210.954	-0.236337	6.43e-05	0.0292318	126724922	126725021
PMM1	274.362	-0.126734	6.39e-05	0.0292318	41973812	41973927
USP3	220.544	-0.270367	6.43e-05	0.0292318	63829256	63829303
CCT2	886.225	-0.11518	6.49e-05	0.0293272	69981953	69982042
CDS1	24.0547	-0.553375	6.47e-05	0.0293272	85560077	85560145	CDS1
DOCK1	42.2878	-0.627293	6.49e-05	0.0293272	129209104	129209188	DOCK1
GLDC	93.7749	-0.615396	6.48e-05	0.0293272	6536064	6536236
HLA-A	211.684	0.856144	6.48e-05	0.0293272	29912836	29912839
C14orf80/CRIP1	15.36	-0.7305	6.51e-05	0.0294082	105963694	105963750		CRIP1
CALM3	1313.14	-0.093368	6.52e-05	0.0294303	47112181	47112238
CDH23	1.57216	-3.71615	6.53e-05	0.0294313	73498255	73498404
ABCA2	9.63102	1.20727	6.54e-05	0.0294315	139918265	139918289
RP11-348J24.2	2.85934	2.62853	6.56e-05	0.0294771	91500422	91500501
KPNA4	361.406	0.256689	6.57e-05	0.0295055	160283002	160283359
RP5-1061H20.3/RP5-1061H20.4	1.04528	-2.54828	6.62e-05	0.0296877	229406751	229406775
HDAC5	325.485	-0.172915	6.64e-05	0.0297386	42162390	42162523
AL162311.1/RALGAPA1	22.655	-0.748397	6.66e-05	0.029782	36017714	36017738
CHKB/CHKB-CPT1B/CPT1B	11.2106	-0.904688	6.65e-05	0.029782	51010312	51010434
KANSL1	14.2924	2.17578	6.69e-05	0.0298886	44230270	44230332
ACADM/RABGGTB/SNORD45A/SNORD45B/SNORD45C	25.7215	0.496682	6.72e-05	0.0299124	76255799	76255836
DDX11	20.8669	-0.775609	6.71e-05	0.0299124	31226836	31226842
FOXO3B/RP11-815I9.3/TBC1D28/ZNF286B	23.9046	1.19352	6.72e-05	0.0299124	18584707	18584754
KCNN1	112.013	0.295068	6.7e-05	0.0299124	18084617	18084922	KCNN1
HAGHL	39.0693	-0.390742	6.73e-05	0.0299192	778116	778166
LDHA	8.95163	1.77673	6.75e-05	0.0299565	18416251	18416433
PNPLA3/SAMM50	145.074	-0.309966	6.75e-05	0.0299565	44359166	44359276
AC037459.4/C8orf58/PDLIM2	1.22162	4.45138	6.81e-05	0.0301042	22436643	22436662
DUSP6	68.0584	0.378244	6.82e-05	0.0301042	89746172	89746182	DUSP6
MIF4GD	17.4894	0.851802	6.82e-05	0.0301042	73264019	73264163	MIF4GD
NEXN	37.9446	-0.606895	6.82e-05	0.0301042	78408910	78409576
SOX2-OT	65.9918	1.48621	6.8e-05	0.0301042	181281509	181281643				SOX2-OT
C16orf46/GCSH/RP11-303E16.8	6.03108	1.21855	6.85e-05	0.0301754	81124602	81124712
SLC9A3	3.67926	-5.02216	6.87e-05	0.0302365	484635	484812
ARL14EP	748.851	-0.1206	6.9e-05	0.030349	30358114	30359774				ARL14EP
C9orf72	2.62506	2.12404	6.92e-05	0.0303895	27573785	27573864
ZNF439	437.502	-0.57554	6.96e-05	0.0305377	11978278	11980297
GEMIN7/MARK4/PPP1R37	97.067	-0.321011	7.01e-05	0.030729	45649731	45649738
LINC01021	31.3978	0.568355	7.02e-05	0.0307347	27494226	27494341
SDR39U1	98.3544	0.312332	7.04e-05	0.030815	24911552	24911581
ANK2	321.537	-0.182036	7.07e-05	0.0308885	114281979	114282053	ANK2
PDIA2	37.4578	0.518008	7.08e-05	0.030909	334875	334877		PDIA2
SEPT11	193.014	0.257623	7.09e-05	0.0309393	77870989	77870989
MAP3K13	62.7663	0.603881	7.11e-05	0.0309878	185155333	185155418
GRB10	24.06	0.669321	7.19e-05	0.0312854	50795490	50795587
RP1-140A9.1	18.0804	-0.45453	7.2e-05	0.0313234	1823573	1824097
CYP4V2/KLKB1	28.6173	0.860433	7.22e-05	0.0313518	187117243	187118093
C11orf83	22.9304	0.745318	7.24e-05	0.0314273	62438756	62439125
AC098831.4	3.94727	-1.28843	7.27e-05	0.0314433	203638443	203638658
CCDC141/RNU7-104P/TTN	203.147	0.759618	7.26e-05	0.0314433	179394968	179400576
DDX19A/DDX19B/RP11-529K1.3	4.99052	1.75831	7.27e-05	0.0314433	70381778	70381893
LRP4-AS1	15.2403	0.758917	7.28e-05	0.0314433	46868161	46868268
C19orf25	14.9464	-0.775765	7.37e-05	0.0317062	1474171	1474184
KIAA0319	3.85065	1.64069	7.37e-05	0.0317062	24645855	24645956
NR2F1-AS1	14.9816	0.854754	7.35e-05	0.0317062	92906526	92907049
PTPRE	88.6372	1.3172	7.36e-05	0.0317062	129796390	129798225
SOX2-OT	25.5319	2.08413	7.36e-05	0.0317062	180774485	180774574				SOX2-OT
INO80B/WBP1	257.504	0.193641	7.4e-05	0.0318096	74684803	74684987	INO80B
TBC1D5/SATB1	193.66	-0.297	7.45e-05	0.0319599	17279655	17279911	TBC1D5		TBC1D5	TBC1D5
NBPF1	35.5207	-0.501487	7.45e-05	0.0319599	16901652	16901724
CCNL1	175.496	0.750856	7.47e-05	0.0319859	156866794	156867075
PTER	1.94653	-2.13692	7.52e-05	0.0321634	16478983	16479046
CTSC	158.659	1.27985	7.54e-05	0.0322335	88053979	88059253	CTSC
LINC01011/NQO2	11.3142	-0.867843	7.55e-05	0.0322431	2989968	2990102
HERC2P10	0.936574	4.3616	7.56e-05	0.0322542	31107474	31107653
CXADR	11862.7	0.0529475	7.6e-05	0.0323359	18938171	18942418
ITFG2	75.495	0.211062	7.59e-05	0.0323359	2929890	2930038
CNDP2	44.7759	-0.562685	7.62e-05	0.0323864	72178048	72178058
ABC7-42389800N19.1	98.6017	0.359134	7.63e-05	0.0323911	87269	87367
ANKRD13D	32.3951	0.777334	7.64e-05	0.0323911	67057685	67057792
ZNF45	63.961	-0.395661	7.64e-05	0.0323911	44419093	44419352
CRAMP1L/HN1L/LA16c-431H6.6	75.7605	0.84225	7.67e-05	0.0324387	1664641	1664986
TCN2	20.4387	0.990599	7.66e-05	0.0324387	31002990	31003069	TCN2
NPEPL1/STX16/STX16-NPEPL1	821.529	-0.336279	7.7e-05	0.0325338	57251543	57254556		STX16-NPEPL1
CTNND2	88.7403	0.481294	7.74e-05	0.0326749	11904093	11904110					CTNND2
CTD-2192J16.15/CTD-2192J16.22/CTD-2192J16.24/MAN2B1/WDR83OS	176.895	0.463409	7.75e-05	0.0326894	12778889	12778958
PER1/RP11-599B13.6/VAMP2	79.2163	-0.257198	7.78e-05	0.0327876	8053368	8053443
BMP2K	28.19	-0.679755	7.82e-05	0.032882	79808328	79808438
EPS15	85.7765	-0.87196	7.81e-05	0.032882	51938531	51938620
MAN2C1	26.1851	-1.15431	7.85e-05	0.0329944	75650961	75650983
MPDZ	191.465	-0.327004	7.93e-05	0.0333004	13106942	13107110					MPDZ
SDK2	70.4158	-0.391154	7.96e-05	0.03337	71389699	71389888	SDK2
BOLA2/RP11-231C14.3/RP11-345J4.5	5.81189	1.79796	7.98e-05	0.0334098	29446834	29446998
C14orf80/CRIP1	11.2282	-0.810129	7.99e-05	0.0334098	105963751	105963780		CRIP1
SUCLA2	43.2356	0.483781	7.99e-05	0.0334098	48575403	48575409
FAM35A	389.98	0.204932	8.03e-05	0.0335489	88911392	88912636
HMSD/SERPINB8	3.5161	1.95449	8.05e-05	0.0335733	61637159	61637262
PAX6/Z83307.3	18.177	0.843868	8.05e-05	0.0335733	31832761	31832785	PAX6					PAX6
SH2B1	53.8715	-0.572337	8.07e-05	0.0335995	28884491	28884590
AP000673.1/GRIA4	332.475	-0.227799	8.08e-05	0.0336354	105774540	105774707					GRIA4
SPOCK2	797.437	0.152463	8.12e-05	0.0337589	73848115	73848279		SPOCK2
AC016747.3	1.66632	2.72837	8.17e-05	0.0339099	61371304	61371401
AP000673.1/GRIA4	240.014	-0.142037	8.2e-05	0.0339588	105775923	105776027					GRIA4
POMGNT1	107.787	0.576454	8.19e-05	0.0339588	46685377	46685963
SLBP	15.1507	0.841394	8.2e-05	0.0339588	1714072	1714282
ITGB8	408.5	-0.236489	8.21e-05	0.0339721	20438483	20438617
STK32C	97.1379	-0.204584	8.26e-05	0.0341367	134037911	134038027
GNAO1	919.35	-0.923658	8.28e-05	0.034173	56377675	56382047
MGME1	56.7963	-0.477581	8.29e-05	0.034173	17968809	17968941
NEBL	56.7638	1.59644	8.32e-05	0.0342835	21460476	21461311	NEBL
LIME1/RP4-583P15.14/RP4-583P15.15/SLC2A4RG/ZGPAT	150.866	-0.424025	8.33e-05	0.0343048	62372757	62372832
ANXA8L1/LINC00842	1.17664	3.89961	8.38e-05	0.0344277	47099588	47099714
AP000304.12/ATP5O/DONSON	79.5555	-0.554025	8.38e-05	0.0344277	34955794	34955972
L3MBTL3	28.1077	0.501286	8.39e-05	0.0344277	130381181	130381285
SLC25A26	559.634	-0.515576	8.43e-05	0.0345828	66436608	66438530
CGREF1	35.8428	0.756806	8.48e-05	0.0347065	27333541	27333836
NIPA1/RP11-566K19.6	14.1356	1.84738	8.48e-05	0.0347065	23108752	23108753
KIF18A	28.6007	0.730567	8.54e-05	0.0349051	28129611	28129692
MYO6	22.8954	-0.962247	8.57e-05	0.0349945	76621389	76621415					MYO6
SLMO2	13.5717	-1.30467	8.59e-05	0.0350405	57612336	57612354
INO80B/WBP1	73.7118	0.350995	8.62e-05	0.0351522	74684555	74684665	INO80B
SDK1	178.261	-0.140989	8.64e-05	0.0351892	4002289	4002483
FKBP9L	1.98933	1.98015	8.65e-05	0.0352136	55759007	55759193
ARL17B	1.94745	4.00806	8.69e-05	0.0352815	44407711	44407818
LRRFIP1/RBM44	58.4318	0.543837	8.69e-05	0.0352815	238536250	238536383
RP11-307E17.8	5.12968	2.58097	8.7e-05	0.0352849	97101118	97101302
E2F5	23.071	0.788242	8.74e-05	0.0354263	86126752	86126753
ATP2B4	183.454	0.21228	8.77e-05	0.0354925	203696523	203696595
EIF4E3	48.282	0.367682	8.77e-05	0.0354925	71743048	71743092
RP11-65L3.4/TTN-AS1	6.93963	-1.74975	8.78e-05	0.0355075	179472894	179472993
A2ML1	1.78937	2.1816	8.8e-05	0.0355222	9009760	9009830
EGFL8/PPT2/PPT2-EGFL8	16.6832	0.69926	8.83e-05	0.0355222	32134766	32134782
FAM131B	6.67072	1.0603	8.84e-05	0.0355222	143059109	143059148
MYO3A	4.43033	1.43391	8.83e-05	0.0355222	26223203	26223257
RRP8	19.6728	0.836209	8.81e-05	0.0355222	6623446	6623494
ZIC4	7.45053	1.46447	8.83e-05	0.0355222	147110185	147110217
FAM172A/MIR2277/POU5F2	61.9349	0.363503	8.9e-05	0.03565	93410426	93410474
INO80B/WBP1	71.9706	0.341597	8.9e-05	0.03565	74684549	74684554	INO80B
NUTM2A-AS1	141.152	0.23151	8.89e-05	0.03565	89102088	89102242
ZNF644	186.046	-0.287414	8.89e-05	0.03565	91381947	91382046
STK33	30.3273	-0.806909	8.92e-05	0.0356741	8496262	8496302
NDUFA4L2	30.5732	1.61429	8.95e-05	0.0357567	57631588	57631696		NDUFA4L2	NDUFA4L2	NDUFA4L2
NMBR	11.0114	0.992882	8.97e-05	0.0358066	142409374	142409936
ARFGAP3/PACSIN2	159.225	0.287867	8.98e-05	0.0358374	43219662	43219708	PACSIN2
SLC25A1	39.4164	0.569843	9e-05	0.0358708	19165379	19165454
DPH6	58.6732	0.317406	9.01e-05	0.0358872	35830475	35830668
AP000673.1/GRIA4	642.885	-0.235304	9.03e-05	0.0358977	105782602	105783836					GRIA4
H19	2.41778	-2.27233	9.06e-05	0.0360092	2017229	2017261
BST1/FAM200B	146.283	-0.24001	9.1e-05	0.0361219	15690174	15690236
HCG17/HCG18	20.2158	0.961352	9.12e-05	0.0361574	30293786	30293911
NRBP1	234.835	-0.181298	9.14e-05	0.0362158	27658000	27658036
ZRANB2	61.4183	0.650325	9.16e-05	0.0362752	71532618	71532769
ESRRG	1.09372	-4.25805	9.22e-05	0.0364585	216855238	216855368
RAB11FIP5/SFXN5	7.1841	1.31111	9.34e-05	0.0365754	73298396	73298418
CIITA	3.70985	NA	9.32e-05	0.0365754	11016024	11016107
CTC-432M15.3/FNIP1/RAPGEF6	133.343	-0.737952	9.27e-05	0.0365754	131006156	131006324
GLUD1	16.7319	1.05895	9.28e-05	0.0365754	88852339	88852411
ITGBL1	37.1615	4.30845	9.33e-05	0.0365754	102106234	102106451
KIF1A	57.5631	0.625918	9.31e-05	0.0365754	241710522	241710545
MFAP5	8.31379	1.42978	9.29e-05	0.0365754	8815299	8815321
NEBL	28.5874	1.35248	9.32e-05	0.0365754	21148642	21148755	NEBL
PKM	1241.74	-0.321968	9.34e-05	0.0365754	72494874	72494961	PKM
SC5D	28.3676	-0.744937	9.3e-05	0.0365754	121163468	121163479
SORBS2	52.4709	-0.714095	9.28e-05	0.0365754	186598502	186598653
AL391357.1/DDOST/PINK1-AS	452.658	-0.478439	9.39e-05	0.0366625	20976856	20977050	DDOST
DDX11	11.8011	0.859262	9.38e-05	0.0366625	31227154	31227197
NDRG2	28.1666	0.811214	9.39e-05	0.0366625	21492722	21492874	NDRG2
AC013394.2/CHD2/MIR3175	72.3264	-0.752871	9.44e-05	0.0368057	93441303	93441360
CCDC74A	95.3696	0.692177	9.44e-05	0.0368057	132287323	132287753
PBXIP1	44.5945	0.478813	9.49e-05	0.0369647	154928584	154928587	PBXIP1
LLPH/TMBIM4	101.411	-0.336173	9.52e-05	0.0370377	66541688	66541721
SLC5A6	24.1985	-0.557329	9.54e-05	0.0370703	27430283	27430342
HAUS8	20.5217	-0.543997	9.55e-05	0.0370728	17166671	17166812
HELZ	47.7957	0.396017	9.57e-05	0.037106	65241264	65241288
ERBB3/PA2G4/RP11-603J24.9	4.49763	-1.38986	9.6e-05	0.0371764	56482532	56482652
ITPR1	21.0634	-1.55588	9.6e-05	0.0371764	4856737	4856902	ITPR1
AC139149.1/ACTG1	7882.17	-0.0674481	9.62e-05	0.0371824	79478372	79478373
ZNF765	11.186	0.674667	9.61e-05	0.0371824	53930118	53930121
KCTD7/RABGEF1	10.3791	-0.934488	9.63e-05	0.0372046	66233818	66234012
PAQR3	105.686	0.178316	9.67e-05	0.0372949	79847759	79847763
GABBR1/UBD	61.6044	-0.683785	9.69e-05	0.0373092	29597676	29598234
TIMM8B	359.191	0.258422	9.69e-05	0.0373092	111955541	111955872
ZFAND6	352.523	-0.161922	9.7e-05	0.0373092	80414061	80414089
NPEPL1/STX16/STX16-NPEPL1	67.4492	-0.559419	9.73e-05	0.0373643	57226661	57226801		STX16-NPEPL1
PAQR3	108.507	0.178759	9.73e-05	0.0373643	79847754	79847758
RP11-267C16.1	21.2941	-0.789426	9.79e-05	0.0375498	48991777	48994748
ABCA13	173.049	NA	9.8e-05	0.0375712	48311384	48312592	ABCA13
HIF1A/RP11-618G20.1/SNAPC1	471.176	0.135781	9.81e-05	0.0375712	62188227	62188372
AKNAD1/CLCC1	7.27062	1.1879	9.86e-05	0.0377412	109359496	109359669
CAPN3/GANC/RP11-164J13.1/RP11-546B15.2	4.95004	-3.01127	9.87e-05	0.0377412	42697065	42697153
NTRK3	52.2098	-0.454255	9.89e-05	0.0377747	88520598	88520822	NTRK3
ESYT1/ZC3H10	201.764	-0.179812	9.91e-05	0.0378211	56537607	56537825	ESYT1
ARHGDIG/ITFG3	200.565	1.05988	9.94e-05	0.0378554	331082	331745	ITFG3
BRD9/ZDHHC11/ZDHHC11B	5.18423	2.55622	9.94e-05	0.0378554	741709	741743
AC026150.1/GOLGA8H	2.62991	-2.22751	9.98e-05	0.0379745	30900233	30900271
C19orf53/MRI1	2.5186	-3.05436	0.000100032	0.0380322	13885638	13885717
GEMIN7/MARK4/PPP1R37	163.387	-0.267452	0.000100106	0.0380322	45649648	45649730
GADD45G	120.718	-0.326121	0.000100219	0.038041	92220347	92220448
SLC17A5	13.5302	1.04042	0.000100323	0.0380464	74363697	74363878
GLT8D1	128.895	-0.232829	0.00010069	0.0381175	52734461	52734512			GLT8D1
STIP1	360.548	-0.118636	0.000100605	0.0381175	63967641	63967693
TM6SF2/AC138430.4/HAPLN4	2.07446	1.60315	0.00010127	0.0382392	19384098	19384178			HAPLN4
ACSS2	523.194	0.329241	0.000101282	0.0382392	33515009	33515765
INTS6	8.56411	-1.21526	0.000101183	0.0382392	51939335	51939362
ZNF155	1.01275	-13.5619	0.000101586	0.0382857	44488340	44488342
ZNF155	1.01275	-13.5619	0.000101586	0.0382857	44488343	44488345
HYDIN	64.8084	0.647813	0.000101835	0.0383454	71186562	71186686	HYDIN			HYDIN
C11orf30	39.2091	0.46329	0.000102592	0.0385285	76157944	76157982
LMO7/RP11-29G8.3/UCHL3	15.9697	1.19273	0.000102594	0.0385285	76409288	76409368	LMO7
RP1-140A9.1	9.1569	0.80651	0.000102431	0.0385285	1822910	1823290
DKK3	618.614	-0.154041	0.000102783	0.0385653	11985938	11985977
MYLK	22.1269	-0.86923	0.000102926	0.0385851	123420285	123420304	MYLK
RP11-497H16.5	5.14108	-0.840946	0.000103192	0.0386506	69812214	69812309
DIP2B	2961.66	-0.115595	0.000103471	0.0387208	51138879	51142450
E2F5	17.5657	0.864145	0.000103609	0.0387384	86126751	86126751
ALDH4A1/IFFO2/RP13-279N23.2/TAS1R2	6.87127	-1.46714	0.000104049	0.0388343	19229048	19229218
NME1/NME1-NME2/NME2	55.9676	0.573447	0.000104	0.0388343	49231586	49231697	NME1
COL5A3	26.3739	0.736731	0.000104156	0.0388401	10114241	10114390	COL5A3
GSTK1	22.5716	0.935251	0.000104477	0.0389254	142961964	142962084
ABHD14A/ABHD14A-ACY1/ACY1	32.3904	0.928834	0.00010473	0.0389857	52005442	52005833
RP11-293I14.2/THAP2/TMEM19	40.3176	-0.427698	0.000104967	0.0390395	72091146	72091188
CDKN2B-AS1/MTAP/RP11-145E5.5/RP11-149I2.5	25.2332	-0.781217	0.000105319	0.0391361	21931199	21931646
DYNC1I2	364.977	-0.139019	0.000105469	0.0391573	172583301	172583362
ABCA13	43.5095	NA	0.000105823	0.0391945	48287836	48288041	ABCA13
ARHGDIG/ITFG3	308.531	0.702918	0.000105889	0.0391945	332467	332530	ITFG3
RALGAPB	99.1645	0.255856	0.000105779	0.0391945	37203417	37203583
ZNF615	524.271	-0.133119	0.000105939	0.0391945	52495997	52497867
CYFIP1	28.5475	0.769244	0.000106406	0.0393111	22955755	22956038					CYFIP1
C8orf59	353.571	-0.724504	0.000106439	0.0393111	86126312	86126721
IQSEC3	6.73073	1.17208	0.000106638	0.0393503	286391	286497
MUTYH	38.9533	-0.459974	0.000106827	0.0393515	45799170	45799233
SDHAP1	61.8719	-0.338295	0.000106783	0.0393515	195690206	195690292
ETV1	5.84226	1.3064	0.000107195	0.0394528	13945823	13946054
CDC42EP4	15.5261	1.22428	0.000107774	0.0396089	71308141	71308144
RP5-850E9.3/SCRT2/SRXN1	34.1407	1.2806	0.000107806	0.0396089	642240	645105
CBS	189.76	-0.149562	0.000107999	0.039614	44485497	44485631
DEPDC1	42.3499	0.654861	0.000108022	0.039614	68962635	68962765
NTSR1	3.23659	-1.67666	0.0001081	0.039614	61386037	61386238
SPECC1	216.705	-0.73422	0.000108423	0.039698	20217595	20218023	SPECC1
C18orf32/RPL17/RPL17-C18orf32/SNORD58A/SNORD58B/SNORD58C	1811.2	0.109729	0.000109647	0.0398856	47015729	47015730
AC007228.8/ZNF71	14.2731	-1.05039	0.000109543	0.0398856	57125180	57125306	ZNF71
CDC42EP4	30.3698	0.944847	0.000109448	0.0398856	71308133	71308136
CDH23	3.73812	-1.87419	0.000109754	0.0398856	73550045	73550170
FAM102A	14.5875	-0.7517	0.000110064	0.0398856	130715854	130715883
GALT/IL11RA	46.243	-0.406999	0.000109369	0.0398856	34646661	34646664
GLUD1	11.4666	0.859378	0.000109302	0.0398856	88851328	88851380
GULP1	32.1666	1.05259	0.000109828	0.0398856	189158545	189158926	GULP1
SLC29A4	215.024	-0.183182	0.00010974	0.0398856	5340053	5340293
SVEP1	2.56458	1.87011	0.000110019	0.0398856	113342019	113342160
SYNE2	47.735	-0.515258	0.000109921	0.0398856	64586148	64586327						SYNE2
VPS36	587.271	-0.0994705	0.000109209	0.0398856	52987362	52989659
KMT2D/PRKAG1	8.36458	-1.05908	0.000110806	0.0400859	49412593	49412757
SPC25	27.8472	-0.577204	0.000110789	0.0400859	169727404	169728065
CLEC18C	16.513	-0.668767	0.000110948	0.0401029	70220386	70220798
GTDC1	51.8329	-0.677847	0.000111202	0.0401263	144714762	144714906
PLEC	35.0475	1.94323	0.000111182	0.0401263	145013518	145013758
NOC3L/RP11-76P2.4	18.1921	1.27593	0.000111686	0.0402668	96121081	96121318
CKAP2	36.0341	0.83064	0.000111922	0.0403175	53030143	53030314
POLE	30.2732	-0.791608	0.000112485	0.0404546	133209382	133210556
UNC45A	45.8431	1.03507	0.000112493	0.0404546	91483704	91484206
MYO10	72.7974	-0.301514	0.000112894	0.0405642	16685847	16685940	MYO10
CCDC18	50.9156	0.413784	0.000113145	0.04062	93705322	93705453
GALNT7	91.9429	-0.32198	0.000113332	0.0406529	174242731	174243162
FLVCR2/IFT43/TTLL5	59.4387	0.437567	0.000113658	0.0407354	76147888	76147970	FLVCR2
IQCG	12.5495	1.29748	0.000113764	0.0407389	197640593	197640751	IQCG
PDLIM5	277.502	-0.206879	0.000114374	0.0409228	95575611	95575791	PDLIM5
CDS2	248.574	-0.159875	0.000114588	0.0409649	5167421	5167485
CLPX	2.66819	2.83207	0.000114871	0.0410313	65454984	65454985
ATP5G1	7.29555	1.08266	0.000115371	0.0411752	46971711	46971733
WASH2P	320.78	0.222641	0.000115613	0.0412269	114355063	114355215
KIF5B	504.957	-0.230873	0.000115919	0.0412318	32328255	32328359
RPL12	4986.55	-0.0426799	0.000115849	0.0412318	130211560	130211641
TUBA4A	35.6209	-0.267827	0.000115908	0.0412318	220116309	220116435
SNX6	12.0921	1.32153	0.000116116	0.0412673	35098664	35098878
CTNNA1	1151.17	-0.381947	0.00011666	0.0412876	138163204	138163315	CTNNA1		CTNNA1
CYB5A	6.28894	1.76624	0.000116382	0.0412876	71928180	71928284
HNRNPK/MIR7-1	40.8287	-0.513991	0.000116509	0.0412876	86595520	86595531
NDRG2	14.5157	0.923111	0.000116309	0.0412876	21493008	21493123	NDRG2
RSPRY1	104.917	-0.302904	0.000116603	0.0412876	57243023	57243091
ACADM/RABGGTB/SNORD45A/SNORD45B/SNORD45C	36.7579	0.391759	0.000116867	0.0413263	76255743	76255798
AGAP8/RP11-592B15.3/RP11-592B15.4/RP11-592B15.9	2.8995	-2.18682	0.000117165	0.0413973	51225967	51226465
MIR1236/NELFE	12.3033	1.06413	0.000117716	0.0415228	31926085	31926148
NOL3	343.155	0.354326	0.000117711	0.0415228	67209389	67209584		NOL3
SDR39U1	231.386	0.291995	0.000117884	0.0415474	24910884	24911001
NPIPP1/PKD1P6/RP11-1186N24.5	265.182	0.356717	0.000118023	0.0415618	15224944	15225356
LIMD2	7.96754	1.02102	0.000118218	0.0415961	61776430	61776473
RP11-353N14.2	2.41616	-1.83447	0.000118379	0.0416183	77797594	77797673
CTC-512J12.4/CTC-512J12.6/ZNF112/ZNF229/ZNF285	37.4884	0.436368	0.000118556	0.0416457	44901364	44901421
CAST	125.812	0.350412	0.000119722	0.042016	96063193	96063234	CAST
NIFK-AS1	210.014	-0.200612	0.000119861	0.042016	122485379	122485784
RARA	104.995	0.379213	0.000120006	0.042016	38498651	38498958
SCD5	226.602	0.429238	0.000119932	0.042016	83719926	83720010	SCD5
CTNNA1	774.669	-0.404614	0.000121114	0.042369	138145727	138145778	CTNNA1		CTNNA1
C1orf61	453.812	-0.390633	0.000121408	0.0424366	156384446	156384545	C1orf61
PTPRS	283.025	-0.463768	0.000121737	0.0425166	5229502	5229695
USMG5/MIR1307	69.706	0.729387	0.000122234	0.0426201	105155781	105155789			USMG5
LLPH/TMBIM4	162.657	0.593916	0.000122165	0.0426201	66522676	66522893
KIDINS220	109.108	-0.84406	0.000122751	0.0427651	8888017	8888130
DPYSL3	257.222	-0.859898	0.000123046	0.0428328	146889041	146889098
PDZD7	37.8021	0.262306	0.000123183	0.0428454	102789751	102789887	PDZD7
PHYH	3.49185	1.74017	0.000123304	0.0428523	13336597	13336987
SPECC1	929.383	-1.01757	0.000123803	0.0429903	20218069	20222339	SPECC1
EGFL8/PPT2/PPT2-EGFL8	20.4044	0.712558	0.00012403	0.043034	32134880	32134923
CEP57	307.255	-0.543902	0.000124605	0.0431982	95555143	95555662	CEP57
ACOT1	50.8325	0.495806	0.000125058	0.0432843	74009832	74010414
ZBTB25	1019.41	0.174766	0.000125055	0.0432843	64944769	64953556
PPP2R5C	193.916	-0.193204	0.000125389	0.0433636	102356574	102356633
FAM60A	71.7486	1.63497	0.000125505	0.0433682	31478160	31478428
KANSL1	11.0656	-0.884059	0.000126028	0.0434076	44109070	44109412
LLGL1	263.067	0.977028	0.000125877	0.0434076	18144188	18144764
SLC38A9	32.2167	-0.553575	0.000125783	0.0434076	54965586	54965656
TSTD2	44.4355	0.536983	0.000125967	0.0434076	100395584	100395857
CTD-3092A11.1	3.77027	3.54199	0.000126959	0.0436218	30769990	30770023
HLA-A	1.62609	2.44976	0.000126773	0.0436218	29910022	29910180
KIF1A	65.8459	0.589141	0.000126882	0.0436218	241710546	241710596
AC106017.1/EPN2	51.0813	-0.438011	0.000127286	0.0436986	19238488	19238507				epn2
APBB2	504.222	-0.281155	0.000127573	0.0437164	40816624	40817329		APBB2
CTC-503J8.2/RFX2	26.8489	-0.632419	0.00012775	0.0437164	6010147	6010192	RFX2
DBI	13.4288	1.10233	0.000127481	0.0437164	120125253	120125507
GCLM	11.3713	0.847138	0.00012772	0.0437164	94369822	94370078
VEPH1	20.3978	-0.598115	0.000127998	0.0437661	157082092	157082270		VEPH1
MDM1	57.6882	0.580557	0.000128228	0.0437741	68719891	68720436	MDM1
RPS28	2044.4	0.247721	0.000128139	0.0437741	8386837	8386975
CCDC171	6.7786	1.17804	0.00012837	0.0437873	15883072	15883161
PMS2CL	127.288	-0.221177	0.000128704	0.0438658	6769412	6769812
SUPT6H	125.037	-0.26225	0.000129087	0.043961	27027364	27027482
HVCN1	21.4069	-0.576597	0.000129536	0.0440785	111089023	111089129
RPS21P1/TBCE	6.29717	1.28282	0.000129765	0.0441211	235530728	235530739
TOM1	1.84475	2.30744	0.000130182	0.0442276	35695369	35695371
SLC25A46	78.2313	-0.287357	0.000130762	0.044389	110077748	110077790
C18orf32/RPL17/RPL17-C18orf32/SNORD58A/SNORD58B/SNORD58C	2243.21	0.0867368	0.000131098	0.0444675	47015731	47015745
SGOL1	26.9571	-0.561047	0.000131321	0.0444717	20215741	20216213		SGOL1
YEATS2	342.536	0.195648	0.000131319	0.0444717	183471914	183472153
ARHGDIG/ITFG3	162.034	-0.256659	0.00013151	0.0445005	309521	309598	ITFG3
CRYBG3	28.3953	0.505166	0.000131761	0.0445143	97607185	97607299
STAT2	15.3035	-0.679578	0.000131692	0.0445143	56753922	56753939
ARHGAP5	115.614	-0.415748	0.000131918	0.0445317	32623827	32623839
AC005363.9/RPS2/SNORA10/SNORA64	9767.41	-0.0408789	0.000132373	0.0445436	2012737	2012910
ACADVL	297.427	-0.133747	0.000132283	0.0445436	7128133	7128144	ACADVL
CNPY2/CS/PAN2/RP11-977G19.10	19.0587	1.1304	0.000132287	0.0445436	56717972	56718077	CNPY2,
MAN2C1	36.912	-0.95479	0.000132243	0.0445436	75650984	75651044
C12orf55	2.66333	-2.6782	0.000133424	0.0447736	97268896	97269333
DDX11	19.6898	-0.808306	0.000133455	0.0447736	31226832	31226835
DEF6	3.92821	-1.37429	0.000133479	0.0447736	35287596	35287794
MAPK10	8.46935	-1.67095	0.000133193	0.0447736	87374183	87374283
CRAMP1L/HN1L/LA16c-431H6.6	12.3898	1.27804	0.000133946	0.044824	1664640	1664640
USP8	2.49951	1.87397	0.000133932	0.044824	50719091	50719117
ZIC4	56.7023	1.96251	0.000133793	0.044824	147114257	147114973	ZIC4
PVRL3	6.04527	2.07426	0.000134478	0.0449665	110792263	110792338
PARD3B	49.5317	-0.623145	0.000135012	0.0451092	206364620	206364755
RP11-206L10.9	1.24001	-3.22706	0.000135532	0.0452475	740156	740178
GAK	1.95321	2.22304	0.000135864	0.0453225	898568	898569
NDRG2	16.3712	0.896919	0.000135993	0.0453299	21492875	21492984	NDRG2
ARL17A	9.36439	-0.285671	0.00013621	0.0453665	44648125	44648235
TCN2	32.366	0.711678	0.000136386	0.0453895	31002825	31002989	TCN2
GSTM1/GSTM2	6.84603	1.4887	0.000136536	0.0454037	110211123	110211470
EPS15	43.6918	-0.784967	0.000136919	0.0454705	51984871	51984899
NTHL1	2.87182	1.82223	0.000136951	0.0454705	2094802	2094827
CDK5RAP2	170.678	-0.290887	0.000137858	0.0457262	123165084	123165349
KLHDC10	17.3701	1.05314	0.000138249	0.0457262	129710350	129710389
PMS2	157.168	0.220015	0.000137981	0.0457262	6026390	6026717
RP11-522B15.3	9.91529	-2.56608	0.00013826	0.0457262	96946740	96946964
RSPH3	7.98747	1.67908	0.000138134	0.0457262	159421199	159421219
AFF1	3.72267	2.20374	0.000138501	0.0457702	87857562	87857633
EPS8	127.038	-0.284728	0.00013908	0.0458068	15811431	15811519	EPS8				EPS8
ABI1	21.4308	-0.930634	0.000138733	0.0458068	27052809	27052889
ARHGDIG/ITFG3	170.846	-0.149163	0.000139152	0.0458068	314810	314907	ITFG3
MYH11	20.4879	-0.966612	0.000139025	0.0458068	15818850	15818995
NHLRC4/PIGQ	88.9317	0.706793	0.000138979	0.0458068	630264	630857
CTC-360G5.8/FBXO17/SARS2	36.207	-0.597693	0.000140048	0.046066	39466226	39466342
DDR1/MIR4640	9.56007	1.4253	0.000140834	0.0461681	30853490	30853505
GRIN3A	178.021	0.0863041	0.000140862	0.0461681	104432342	104433389	GRIN3A
RP11-160H22.5	1.90091	3.00935	0.000140724	0.0461681	174128129	174128271
ZBBX	1.60937	-3.13917	0.000140903	0.0461681	167098086	167098089
ZWINT	10.3767	1.15746	0.000140729	0.0461681	58119615	58119778
LMF1/RP11-161M6.2	14.4545	0.721081	0.000141205	0.0462312	1020961	1020963
IPO13	13.0646	1.55968	0.000141801	0.046383	44418889	44419155
KIAA1033	98.5799	-0.284982	0.000141887	0.046383	105546124	105546229
INO80B/WBP1	84.8181	0.300657	0.000142555	0.0465297	74684528	74684548	INO80B
NAPEPLD	16.706	0.843918	0.00014251	0.0465297	102789424	102789490
NSF	141.621	0.399788	0.000142935	0.0466177	44771841	44772028
PPP4R1	4.87753	2.13838	0.000143225	0.0466762	9599631	9599710
AL136419.6/CHMP4A/IPO4/MDP1/NEDD8/NEDD8-MDP1/RP11-468E2.2/TM9SF1	20.2575	-0.695828	0.000143428	0.0467067	24652023	24652048	IPO4, TM9SF1
NAPB	46.4343	-0.408509	0.000143695	0.0467577	23402099	23402109
POLE	43.5226	0.428095	0.000144851	0.0470975	133257193	133257273
ADAM23	65.9398	-0.315089	0.000145325	0.0472156	207435464	207435535
RNF5	244.989	-0.283984	0.000145529	0.0472458	32147654	32147708
TSC22D1	1100.21	-0.281593	0.000145759	0.0472841	45147659	45148547
MIR636/SRSF2	136.308	-0.270096	0.000145968	0.0473157	74733391	74733413
FLOT1	20.5982	0.873112	0.000146586	0.0473275	30708576	30708630
KIAA1033	108.843	-0.265254	0.000146289	0.0473275	105543393	105543527
LONP2	258.486	-0.162138	0.000146597	0.0473275	48278299	48278532
MYO1B	74.116	-0.537583	0.000146428	0.0473275	192267358	192267444	MYO1B
PTGES3	1795.35	-0.0691936	0.000146584	0.0473275	57058057	57058282
VEPH1	11.5891	-0.787424	0.000146674	0.0473275	157081481	157081550		VEPH1
HINT2	91.7409	-0.233148	0.000147	0.0473965	35813692	35813767
AL162311.1/RALGAPA1	21.7511	-0.700469	0.000147335	0.0474686	36017739	36017744
GUSBP1	41.2888	-0.661821	0.0001477	0.0475498	21473466	21474548
CORO6	29.5986	0.626389	0.00014803	0.04762	27941774	27941779
TROVE2	77.2617	0.720433	0.000148208	0.0476413	193028584	193028724
PAQR3	192.112	0.11564	0.000148809	0.0477981	79847675	79847753
PHF19	2.20546	2.79403	0.000150071	0.0481606	123639259	123639304
SOX2-OT	21.9815	1.53312	0.000150165	0.0481606	181281508	181281508				SOX2-OT
DOPEY1	520.128	-0.328731	0.000150329	0.0481767	83880008	83881069				DOPEY1
PARP10	1.12456	-3.82602	0.000150448	0.0481786	145057980	145058009
ETFDH	50.3616	-0.335974	0.00015106	0.0483382	159618711	159618851
C1orf204/CCDC19/RP11-190A12.7/VSIG8	19.7016	-0.412153	0.000151908	0.048565	159850344	159850490	CCDC19
DLL1	383.597	-0.154596	0.000152022	0.048565	170592319	170593117	DLL1
PAQR3	252.357	-0.849116	0.000152227	0.048565	79831992	79833031
ZMYND8	115.081	0.264532	0.000152172	0.048565	45938847	45938900
NELL2	34.7202	1.2233	0.000152647	0.0486258	45270390	45270880	NELL2
NSF	249.248	0.225596	0.000152608	0.0486258	44770269	44770434
BOLA2/RP11-231C14.3/RP11-345J4.5	7.85789	1.69305	0.000153058	0.0486282	29447167	29447363
DHRS11	55.9464	0.357647	0.00015306	0.0486282	34955480	34956099	DHRS11
LINC00478	135.105	0.638316	0.000152772	0.0486282	17443434	17443552
SNRPA	180.218	0.204206	0.000153114	0.0486282	41271114	41271294
MLLT4	57.1797	-0.450843	0.000153232	0.0486295	168370584	168370615
CNKSR3	22.8086	-0.687042	0.000153547	0.0486485	154762426	154762513
GALNT16	12.3661	0.929632	0.000153637	0.0486485	69725994	69726358
SLC10A2	2.63005	1.70393	0.00015341	0.0486485	103718223	103719196
PCDH18	55.1639	0.655232	0.000154528	0.0488942	138453630	138453648
LLPH/TMBIM4	125.268	0.520469	0.000154751	0.0489284	66517709	66517798
ABAT	55.5598	0.61854	0.00015524	0.048984	8807471	8807475
ABCA2	7.73971	1.36018	0.000155274	0.048984	139918290	139918292
MON1A	2.83164	1.8023	0.000155197	0.048984	49967323	49967578
GTF2H2C	23.8798	-0.638989	0.000155478	0.049012	68863554	68863604
C14orf166	432.371	-0.146153	0.00015588	0.0491022	52460444	52460540
MTFR1L/RP1-317E23.6/SEPN1	28.8471	0.637322	0.000156391	0.0492266	26146934	26147150
KANSL1	148.13	0.340394	0.000156728	0.0492937	44249093	44249142
MREG/PECR	124.943	-1.01544	0.000156837	0.0492937	216809213	216809681
VEPH1	32.8979	-0.863819	0.000157049	0.049324	156978698	156979159		VEPH1
ARHGDIG/ITFG3	257.209	0.702706	0.000157222	0.0493249	332048	332084	ITFG3
ARHGEF7	50.2868	0.546987	0.000157594	0.0493249	111766966	111767404
CFDP1/RP11-77K12.1/TMEM170A	1170.65	-0.378999	0.000157723	0.0493249	75477146	75479460
COPZ1	12.8152	0.952424	0.000157699	0.0493249	54719368	54719466
CTD-2192J16.15/CTD-2192J16.22/CTD-2192J16.24/MAN2B1/WDR83OS	1507.95	0.394524	0.00015775	0.0493249	12778959	12779239
MTMR10	85.0504	-0.353302	0.000157593	0.0493249	31231151	31231727
NBPF1	67.1124	0.579588	0.000158021	0.0493386	16939983	16940029
ORC4	145.913	-0.226393	0.000158027	0.0493386	148710041	148710082
GAS8	11.3735	0.983724	0.000159001	0.0496063	90089091	90089132
VAT1	16.6049	1.14065	0.000159152	0.0496169	41177006	41177139
GATSL3/RP1-130H16.18/TBC1D10A	72.9953	0.424968	0.000159591	0.049649	30689640	30689794	GATSL3
GLI2	115.676	-0.273482	0.000159607	0.049649	121746935	121748165
ZBTB20	15.6558	-1.11583	0.000159517	0.049649	114693213	114693238
ANKRD27	50.6915	-0.365871	0.000159862	0.0496556	33118989	33119071
CA3	1.0849	3.38202	0.00015986	0.0496556	86295183	86295464
LTBP2	189.336	-0.734999	0.000160379	0.0497432	74964873	74967113
PIN1	27.178	0.80997	0.000160266	0.0497432	9947499	9947551
MIA3	160.935	-0.233433	0.000160597	0.0497745	222805507	222805668
ELL3/RP11-296A16.1/SERINC4	2.54614	-1.80716	0.000161697	0.0500354	44068707	44068742
NIPA1/RP11-566K19.6	64.3976	-0.284473	0.000161783	0.0500354	23049152	23049296
ZNF273	4.04101	3.58438	0.000161793	0.0500354	64338759	64338873
RPS2P5	4837.36	0.479311	0.0001621	0.0500938	118683889	118684767
ELMO2	3.35706	1.70958	0.000162476	0.0501006	45005579	45005606
NBPF9	18.3845	-0.599917	0.0001624	0.0501006	144814680	144814682
SPECC1	140.321	-0.650655	0.000162283	0.0501006	20217289	20217451
AL136419.6/CHMP4A/IPO4/MDP1/NEDD8/NEDD8-MDP1/RP11-468E2.2/TM9SF1	47.3099	-0.510062	0.000162834	0.0501327	24654389	24654518
CTNND2	283.215	0.362004	0.000162935	0.0501327	11903929	11904091
SORBS2	23.0202	1.35037	0.000162775	0.0501327	186877489	186877502
CTSC	17.4474	1.22387	0.000163528	0.0502785	88059533	88059567
QKI	1675.87	0.13368	0.000163889	0.0503532	163876363	163876453
LRRC37A2	13.1334	1.02433	0.000164229	0.050421	44632518	44632572
CRAMP1L/HN1L/LA16c-431H6.6	198.001	-0.378492	0.000164747	0.0505102	1741844	1741986
PHKG2/RP11-2C24.4/SRCAP	12.433	0.837609	0.000164758	0.0505102	30733884	30734069
HDHD2/IER3IP1	21.3392	0.877764	0.000165079	0.0505554	44663606	44663667
MGAT4C/RP11-202H2.1	31.7664	0.629565	0.000165201	0.0505554	86650095	86650101
SDHAP1	34.8742	0.785535	0.000165263	0.0505554	195713390	195713475
MROH7/MROH7-TTC4/TTC4	1.33149	2.68619	0.000166356	0.0508532	55181196	55181283
LRCH3	7.82033	0.96222	0.000166706	0.0509235	197585693	197585704
CNTROB	115.493	-0.289741	0.000167161	0.0509951	7846709	7846842
SLC25A39	172.734	-0.337872	0.000167181	0.0509951	42398426	42398515
MAP3K11	23.313	0.795539	0.00016805	0.0512233	65375920	65376102
GATM	5.24795	1.8999	0.000168219	0.0512379	45671400	45671790
CTC-432M15.3/FNIP1/RAPGEF6	785.627	-0.800791	0.000168578	0.0512737	130977407	130980129
VDAC2	490.076	0.125247	0.0001685	0.0512737	76978955	76978973
ANGPT1	7.9116	1.91184	0.000169313	0.0513499	108506791	108507223
COMMD4	20.843	0.88487	0.000168998	0.0513499	75631182	75631325
COPG2/TSGA13	106.704	0.225665	0.000169224	0.0513499	130295824	130295981
LINC00094	168.132	-0.121554	0.000169139	0.0513499	136891330	136891528
FAM118B	48.4924	-0.291942	0.000170436	0.0516534	126132015	126132163
EXOC3	488.299	0.135722	0.00017058	0.05166	453512	454166
PCGF3	68.1415	-0.357462	0.000171118	0.051786	759820	759822
PDZRN3	55.3031	1.73564	0.000171272	0.0517957	73482790	73483055
DTNA	76.1234	-0.667416	0.000171726	0.051808	32455203	32455362
ENY2	16.1355	-0.49085	0.00017172	0.051808	110355895	110355899
JAG2/NUDT14/RP11-44N21.4	24.2923	0.689274	0.000171721	0.051808	105641825	105642201
ZMYND11	41.556	-0.599518	0.000171801	0.051808	181449	181499
SCAND3	4.34429	1.86666	0.000171969	0.0518216	28555784	28555896
AP1S1	13.8892	-1.20434	0.000172279	0.0518533	100797806	100797933
RP11-637O19.3/SYCP2L/TMEM14B	88.4255	-0.462841	0.000172318	0.0518533	10749855	10749897
AL391357.1/DDOST/PINK1-AS	1193.55	-0.456261	0.000172854	0.0519776	20977208	20978269
ANAPC11/NPB	168.534	0.492112	0.000173393	0.0521026	79858868	79859984
SLC37A4	26.7824	-0.49552	0.000173532	0.0521074	118898435	118898437
BMP7	29.0748	1.00327	0.000173867	0.0521568	55841685	55841685
KANSL1	236.843	-0.478492	0.000173942	0.0521568	44143903	44144098
AFG3L1P	7.24921	-1.07375	0.000174574	0.0522723	90057637	90057791
ITGBL1	57.8599	3.76221	0.000174481	0.0522723	102231638	102231778
ADD1	230.674	-0.227847	0.000175186	0.0523816	2927828	2927839
PTCH1	88.5547	0.535421	0.000175077	0.0523816	98268689	98268881
SULF2	53.9346	0.656842	0.000175408	0.052411	46414799	46415298
ITGBL1	56.5152	3.80218	0.00017566	0.0524494	102250503	102250649
ANKUB1/PFN2/RNU6-507P	1248.2	-0.0829633	0.000176261	0.0525375	149683948	149683966
HERC1	124.371	-0.269838	0.000176327	0.0525375	63922665	63922718
RALGAPA2	34.3071	-0.552526	0.00017617	0.0525375	20512331	20512439
CALR	2677.42	-0.0403489	0.000176702	0.0526122	13050867	13050961
RASIP1	1.57301	3.01003	0.000177715	0.0528768	49241743	49241962
RP11-509J21.1	23.962	1.20454	0.000178138	0.0529655	3526723	3526777
AP003026.1/DLG2	32.4529	-0.96223	0.000178559	0.0530386	84245656	84245774
STMN3	5514.57	-0.155323	0.000178634	0.0530386	62271061	62272438
CTSC	47.5535	1.27544	0.000179244	0.0531825	88059285	88059532
SRSF11	28.6746	0.682414	0.000179508	0.0532234	70687084	70687144
C9orf41	18.2783	-0.779037	0.000179713	0.0532471	77599823	77599831
CCDC57	8.39968	2.53722	0.000180543	0.0532577	80142834	80143048
FAU/SYVN1	85.5025	-0.632203	0.00018043	0.0532577	64889650	64889917
HSD17B12/MIR670HG	3.6144	2.11819	0.000180265	0.0532577	43745589	43745666
NPEPL1/STX16/STX16-NPEPL1	112.064	-0.49849	0.000180628	0.0532577	57226372	57226462
OSCAR	2.7393	-2.52894	0.000180382	0.0532577	54604107	54604129
TMEM51	20.4444	1.19509	0.00018	0.0532577	15479073	15479280
TMPRSS5	5.94584	-1.36961	0.000180017	0.0532577	113570788	113570890
RP11-358B23.1	4.72843	2.59397	0.000181712	0.0535399	40307786	40307990
CYB5A	25.5725	1.04047	0.000182142	0.0535923	71928413	71928916
RSRC2	111.53	0.420654	0.000182056	0.0535923	123011497	123011501
ERBB3/PA2G4/RP11-603J24.9	2.14083	-2.15984	0.000182352	0.0536168	56488186	56488264
NBPF15	38.8918	-0.632887	0.000182528	0.0536313	148591201	148591373
HLA-A	843.859	0.27427	0.000182835	0.0536843	29912277	29912393
C1orf35	230.376	-1.04898	0.00018339	0.0538101	228291164	228293112
PDE4B	111.725	0.270063	0.000184586	0.0541236	66828899	66828917
AL391357.1/DDOST/PINK1-AS	769.417	0.0716529	0.000185126	0.0542339	20981107	20981200
NAIP	20.4733	-0.848998	0.000185218	0.0542339	70269956	70270120
MAP3K13	72.7013	0.582969	0.000185677	0.0542933	185167688	185167846
ZNF736	40.1545	0.686223	0.000185658	0.0542933	63797361	63797740
ID3	3.54565	2.29394	0.000185969	0.0543412	23884409	23884424
MFSD1/RP11-379F4.4	12.6033	0.837299	0.000186332	0.0544097	158542026	158542265
CALM3	1554.07	-0.0738211	0.000186986	0.0544389	47112382	47112439
CORO7/CORO7-PAM16/PAM16	77.8576	0.577877	0.000186701	0.0544389	4401233	4401263
FYN	193.601	0.370314	0.000186891	0.0544389	112194505	112194627
PMS2	23.3524	-0.96071	0.000187074	0.0544389	6017219	6017304
RP1-225E12.2/RP1-225E12.3/TXLNB	7.9481	1.51406	0.000187007	0.0544389	139465341	139465527
EPS8	142.526	-0.26291	0.000187535	0.0544983	15813548	15813674
BCKDHA/CTC-435M10.3/TMEM91	51.7849	0.602953	0.000187489	0.0544983	41882678	41882759
C1orf226/NOS1AP/RP11-565P22.6	23.6862	-0.708627	0.000188119	0.0546306	162351906	162352008
C22orf24	1.72416	-3.60782	0.000188828	0.0547989	32330334	32330435
RP11-169N13.4	12.1668	0.208793	0.000189064	0.0548297	119462986	119463013
PLD1	3.8761	2.29811	0.000189463	0.054908	171528189	171528227
MLF2	88.2877	0.504785	0.000189684	0.0549344	6862284	6862721
SLC27A5	6.07418	1.50815	0.000190358	0.0550775	59012653	59012777
WDR78	18.1908	1.45813	0.000190437	0.0550775	67390503	67390523
RPS25	1.74062	-2.20604	0.000191029	0.0551357	118889401	118889401
TAF8	1.89762	2.27601	0.000191022	0.0551357	42039085	42039206
WDR70	24.9304	-0.877338	0.00019102	0.0551357	37721318	37722744
ZNF333	38.2438	0.733372	0.000191173	0.0551396	14817586	14818074
C4orf21	7.74983	-1.0883	0.000191401	0.055168	113526716	113527163
TINF2	10.5719	1.58014	0.000191584	0.0551833	24710597	24710642
LCLAT1	5.47671	1.06457	0.000192173	0.0552846	30670254	30670268
LCLAT1	468.997	-0.513433	0.000192574	0.0552846	30863814	30867090
MSH4	12.0407	1.1333	0.000192588	0.0552846	76262567	76262914
PDCD4-AS1	44.2772	0.568744	0.000192567	0.0552846	112631785	112631991
SPTBN4	36.2483	-0.645895	0.000192249	0.0552846	41008297	41008399
UROD	16.9326	0.786082	0.000192764	0.0552976	45477884	45477887
CEP57L1	3.93996	2.27951	0.000192947	0.0553127	109416356	109416365
ZBTB25	39.0006	-0.472824	0.000193235	0.0553578	64971205	64971302
AC008443.1/CTC-338M12.4/TRIM52-AS1	53.7283	-0.986179	0.000193819	0.0553755	180698917	180699168
CTC-510F12.4/RAB3D/TMEM205	41.0871	0.671701	0.000193801	0.0553755	11456684	11456722
HVCN1	48.9891	-0.494625	0.000193791	0.0553755	111086938	111087280
L3MBTL3	38.5067	0.453734	0.000193742	0.0553755	130387498	130387633
CTNNA1	723.767	0.0723402	0.000194125	0.0554186	138223256	138223263
ZNF815P	38.0095	-0.539251	0.000194231	0.0554186	5886953	5887232
SDR39U1	91.2855	0.300705	0.00019459	0.0554463	24910880	24910883
TOM1	3.35473	1.94363	0.000194492	0.0554463	35695268	35695368
AC037459.4/C8orf58/PDLIM2	65.6811	-0.505717	0.000194929	0.0554652	22458721	22458870
DTNA	426.141	-0.59742	0.000195049	0.0554652	32468090	32470263
PLSCR1	2.33597	2.19038	0.000194793	0.0554652	146234955	146235181
CA8	31.146	-0.688304	0.000195431	0.0555368	61144843	61144938
KANSL1	2.56223	-1.65969	0.000195838	0.0556151	44110827	44110878
MTMR10	1.09109	3.77082	0.000196074	0.0556449	31238975	31238982
MPI	14.8548	0.886222	0.000197092	0.055796	75185212	75185429
NPEPL1/STX16/STX16-NPEPL1	199.266	0.275722	0.000197133	0.055796	57288973	57289149
NR4A1	18.4791	1.52703	0.000196751	0.055796	52437209	52437510
PDE4B	9.16161	1.11363	0.000196919	0.055796	66797872	66797942
FBXL16	17.8761	-0.736664	0.000197691	0.0559165	744992	745076
TSC22D1	594.493	0.162088	0.000197902	0.0559391	45010733	45010785
CCDC144B/CTD-2303H24.2/FAM106A/USP32P2	8.0743	-1.85323	0.00019827	0.0560058	18420499	18420506
RAB6A	149.043	-0.73467	0.000198473	0.0560257	73429830	73429935
LIFR	65.3264	0.600312	0.000199202	0.056194	38557237	38557567
PRPF40A	31.5069	-0.76586	0.000199423	0.056219	153574345	153574446
AC007283.5/CFLAR	7.41189	1.33624	0.000200226	0.0562398	202005163	202005384
AL354898.1/HMCN2	4.02555	1.53598	0.000200306	0.0562398	133047437	133047595
BBS1/CTD-3074O7.11/DPP3	56.5742	-0.409049	0.000199858	0.0562398	66299552	66299676
FAT1	655.45	0.424536	0.000200188	0.0562398	187647508	187647876
KANSL1	44.8052	-0.510066	0.000200496	0.0562398	44116025	44116052
MIR3610/RAD21	35.1705	1.59138	0.000199998	0.0562398	117879001	117879230
RPS2P5	18.3989	-0.917507	0.000200558	0.0562398	118683877	118683888
SPG20	6.71192	1.35663	0.000200535	0.0562398	36888559	36888578
CHID1	6.13992	1.30125	0.000200744	0.0562546	902148	902196
RGS5/RP11-267N12.3	0.95375	2.96301	0.000201005	0.0562906	163291563	163291564
C21orf58	12.4139	-0.757855	0.000201752	0.0563882	47737122	47737182
CTD-2561J22.3/LINC00664/ZNF429/ZNF493	578.772	-0.479922	0.000201652	0.0563882	21605843	21609965
KIDINS220	21.2545	-1.00413	0.000201697	0.0563882	8887275	8887331
C11orf80/RCE1	89.879	-0.304076	0.000202067	0.0564389	66571469	66571639
ITGBL1	53.8838	0.796715	0.000202402	0.0564433	102366788	102366901
NPEPL1/STX16/STX16-NPEPL1	56.0272	-0.588603	0.00020261	0.0564433	57226369	57226371
PARP1	13.3254	1.24617	0.000202748	0.0564433	226558345	226558816
PKM	1196.16	-0.323671	0.000202562	0.0564433	72494795	72494873
ZNF30	2.91816	2.25588	0.000202677	0.0564433	35418121	35418186
ATG16L1	41.6467	0.634059	0.000203189	0.0564548	234181699	234182366
MMEL1	59.0699	-0.565295	0.000203121	0.0564548	2522365	2522528
SRSF11	25.952	0.712921	0.000202951	0.0564548	70687145	70687151
EPS15	114.821	-0.87035	0.000204078	0.0566277	51906019	51906104
GRK6	35.9741	0.667496	0.000204045	0.0566277	176830205	176830527
AQP1/FAM188B/INMT/INMT-FAM188B	9.38597	NA	0.000204958	0.0567123	30915110	30915271
BRD7	292.042	-0.155848	0.000205032	0.0567123	50359659	50359794
NAPEPLD	17.323	0.782585	0.000204968	0.0567123	102789547	102789629
RP11-497H16.6	7.67128	0.864576	0.000205052	0.0567123	69803906	69806032
UROD	12.273	0.934775	0.000204947	0.0567123	45477857	45477883
LRP2	38.7277	-0.587323	0.000205224	0.056723	169996053	169996120
AL391357.1/DDOST/PINK1-AS	919.497	0.0955146	0.000205866	0.0567368	20978687	20979021
ALG8	50.5247	0.384611	0.000205761	0.0567368	77832123	77832182
ANGPTL1	32.2369	-1.03591	0.000205943	0.0567368	178839876	178840157
ARHGEF33/MORN2	13.3356	0.935399	0.000205849	0.0567368	39117023	39117127
KIAA0319L	16.2219	0.719833	0.000205604	0.0567368	36022649	36022807
CDH23	13.1436	-1.52651	0.000206118	0.0567479	73552939	73553397
CDCA2	49.6819	0.535606	0.000206404	0.05679	25316715	25316989
RSRC2	123.278	0.423107	0.000206668	0.0568258	123011488	123011496
CTC-360G5.8/FBXO17/SARS2	173.131	-0.399816	0.000206844	0.0568372	39432044	39432917
AC005363.9/RPS2/SNORA10/SNORA64	4412.9	-0.0552092	0.000207127	0.0568753	2012644	2012657
CCDC135	1.8805	3.32317	0.000207385	0.0568753	57765368	57765717
PDE4B	42.1031	1.0803	0.000207268	0.0568753	66797943	66798190
CNOT8	482.204	0.111867	0.000208221	0.0569939	154255148	154255432
ENY2	16.7793	-0.456453	0.000208192	0.0569939	110355854	110355893
GPR56	168.068	0.414474	0.000208169	0.0569939	57673392	57673429
PLTP	347.381	-0.122147	0.00020899	0.0571675	44530906	44530973
AXIN2/CEP112/CTD-2535L24.2	4.50343	1.74488	0.000209309	0.057181	63555562	63555614
GPRC5B	35.7092	1.40236	0.000209194	0.057181	19873296	19873662
AC004540.5	7.92022	-1.20032	0.000210068	0.0572988	26438272	26438350
AC013394.2/CHD2/MIR3175	76.5029	-0.585616	0.000210325	0.0572988	93443554	93443564
CCDC180/RP11-23J9.4/RP11-23J9.5/RP11-23J9.6/RP11-23J9.7	14.5554	0.741815	0.000211439	0.0572988	100092436	100092475
CDC42EP4	14.1391	1.12225	0.000210531	0.0572988	71308145	71308314
CTC-559E9.4/LINC00663/ZNF506	26.8723	0.574491	0.000210914	0.0572988	19932542	19932549
CTD-2267D19.3	63.7494	-0.182835	0.000211497	0.0572988	38519335	38520945
DPF3	46.407	-0.832021	0.00021037	0.0572988	73127757	73128583
GCSHP3/NDUFS1	14.2018	1.55344	0.000211162	0.0572988	207024234	207024327
GRIP2	33.5443	-0.476789	0.000210766	0.0572988	14547123	14547297
KXD1	56.5421	0.738845	0.000210783	0.0572988	18669464	18669576
NPEPL1/STX16/STX16-NPEPL1	126.172	-0.42667	0.000211436	0.0572988	57226491	57226587
WNK1	245.129	0.616958	0.000211184	0.0572988	988739	989197
ZCCHC8	1.15808	3.35526	0.000211055	0.0572988	122962385	122962387
NUDT4	59.9778	1.1838	0.000212142	0.0574369	93772430	93772469
SOD2	124.201	1.26337	0.000212435	0.0574795	160148298	160148385
ARHGAP5	235.956	-0.478117	0.0002131	0.0576227	32621629	32621734
HLA-C	84.5251	0.252072	0.000213429	0.0576609	31237987	31237990
RBPJ	2.7648	1.80852	0.000213513	0.0576609	26385507	26385582
RP11-195E2.1	1.02388	3.87502	0.000213655	0.0576623	70378604	70378819
PHF21B	11.6617	1.11919	0.000214245	0.0577847	45404831	45404867
ZNF561	50.5708	0.611437	0.000214447	0.0578025	9728488	9728738
WASH2P	14.7681	-1.43028	0.000214727	0.0578411	114353958	114354155
VPS26A	5.66259	1.92376	0.000215067	0.0578959	70883268	70883302
ABAT	143.88	0.685891	0.000217432	0.0579351	8807348	8807457
AC019322.1/GOLGA8R	7.99269	-1.14913	0.000217228	0.0579351	30701744	30701853
AGPAT4	196.924	-0.206034	0.000216016	0.0579351	161575181	161575342
ANK3	65.8892	0.668495	0.000217448	0.0579351	61898275	61898479
ATF7IP	25.5048	1.08547	0.000217049	0.0579351	14520307	14520383
CERKL/NEUROD1	4.83578	-0.810337	0.000216037	0.0579351	182402841	182402910
CORO7/CORO7-PAM16/PAM16	88.9538	0.499974	0.000215479	0.0579351	4390942	4390986
CTD-2207L17.1/ITGA1/PELO	445.388	-0.790687	0.000217059	0.0579351	52097669	52099880
GBAS/MRPS17/ZNF713	81.6062	0.570044	0.000215657	0.0579351	55979607	55979684
IRF1	4.07152	1.41543	0.000217672	0.0579351	131825694	131825741
MKX	1.62874	-2.04198	0.000215762	0.0579351	28032427	28032474
NAV3	65.0243	-0.268727	0.000216441	0.0579351	78534062	78534114
NEMF	77.4296	-0.501524	0.000217622	0.0579351	50251810	50251853
PAQR3	154.22	0.118	0.000216837	0.0579351	79847797	79847827
PREX2	55.7356	0.410813	0.000216758	0.0579351	68934271	68934375
PTPRF	6.80297	1.2116	0.000216705	0.0579351	44048151	44048292
RP1-92O14.3	2.44011	-1.68553	0.000217667	0.0579351	43820355	43820677
RP11-571L19.7	14.5087	0.566615	0.000216741	0.0579351	99850048	99850109
AC097467.2	3.62015	1.9422	0.000218189	0.0579971	156283617	156283681
MMEL1	4.40045	1.71604	0.000218651	0.0579971	2525824	2525882
SERBP1	1810.51	0.157535	0.000218172	0.0579971	67895671	67896055
SLC6A12	1.03466	4.03098	0.00021854	0.0579971	310394	310927
TCF7	14.8175	0.745653	0.000218725	0.0579971	133483689	133483901
VPS54	92.3581	-0.464125	0.000218615	0.0579971	64174517	64174624
CDC42EP4	24.2949	1.04608	0.000219094	0.0580223	71308137	71308140
PMS2P5	4.90457	1.60224	0.000219005	0.0580223	74317041	74317092
AKAP13	67.3626	-0.519722	0.000219455	0.0580297	86128933	86129054
CTC-503J8.2/RFX2	12.1937	-0.897063	0.000219269	0.0580297	6002732	6002732
CTNNA1	27.4082	0.854233	0.000219533	0.0580297	138210955	138211087
NIPA1/RP11-566K19.6	46.3724	1.39215	0.000220132	0.058152	23108754	23108886
GTF2H4/VARS2	81.8843	0.335261	0.000220664	0.0582561	30881588	30881883
ZFAND6	17.0834	0.947226	0.000221032	0.0583171	80364930	80364931
C1R/C1RL	17.6535	-0.662445	0.000221511	0.0584071	7245086	7245089
INADL	28.9259	-0.693178	0.000221926	0.05848	62574109	62574192
TBC1D26/ZNF286A	110.536	-0.376892	0.000222074	0.0584828	15619732	15619804
DCHS2	18.9969	0.912698	0.000222288	0.0585028	155412869	155412930
SAT2	132.76	-0.257184	0.000223317	0.0587371	7530875	7530887
HTATIP2	16.647	0.763573	0.000223462	0.0587389	20405163	20405324
TNFAIP2	17.7635	1.29579	0.000224117	0.0588745	103592913	103593029
C1orf61	1.71315	2.27157	0.000225015	0.0590668	156400289	156400493
FIBP	182.047	-0.192265	0.000225128	0.0590668	65652406	65652469
ME2	133.373	0.268422	0.00022592	0.0592013	48405490	48405678
NSUN7	33.387	0.460925	0.000225902	0.0592013	40776784	40776967
ADAM10	195.172	-0.234051	0.000226487	0.059271	58903198	58903306
SLC25A19	8.47264	1.2557	0.000226605	0.059271	73284201	73284468
TFAP2A	16.4481	-1.2105	0.000226355	0.059271	10406369	10407025
POLR2G	108.963	0.799041	0.000227567	0.0594858	62529657	62530013
E2F5	25.2564	-0.525264	0.000228299	0.0595838	86124392	86124394
P2RX5/P2RX5-TAX1BP3/TAX1BP3	4.4541	1.38334	0.000228363	0.0595838	3591306	3591334
TMEM241	5.07915	-1.2254	0.00022829	0.0595838	20956839	20956905
CERKL/NEUROD1	300.009	1.04527	0.000228657	0.0596237	182541194	182543598
ABAT	146.899	0.920684	0.000229403	0.0597697	8806920	8807218
LIME1/RP4-583P15.14/RP4-583P15.15/SLC2A4RG/ZGPAT	105.061	-0.356949	0.000229639	0.0597697	62373483	62373519
SDR39U1	175.864	-0.318985	0.000229522	0.0597697	24909003	24909107
AL391357.1/DDOST/PINK1-AS	482.824	-0.424484	0.000229847	0.059787	20977055	20977207
ELMSAN1	102.213	-0.227685	0.000230228	0.0598493	74206178	74206514
BRCA1	6.48448	-1.13679	0.000231507	0.0601293	41197646	41197694
C1orf63/RP11-335G20.7	21.5283	0.726304	0.000232255	0.0601293	25664469	25664559
EIF4G3	215.238	0.199108	0.000232439	0.0601293	21267984	21268111
FAM172A/MIR2277/POU5F2	95.3421	0.247025	0.000232311	0.0601293	93410351	93410425
MYLK	23.9254	1.64771	0.000232339	0.0601293	123328896	123331144
SGSM3	38.729	0.859957	0.000232117	0.0601293	40804847	40804936
SMCHD1	227.041	-0.169681	0.00023228	0.0601293	2674014	2674144
TEP1	2.81728	1.75028	0.000231626	0.0601293	20868826	20869142
BTBD3	8.6436	1.1648	0.000232834	0.0601948	11899499	11899524
GLUL	631.131	-0.078667	0.000233251	0.060229	182354978	182355022
LSAMP/RP11-384F7.2	25.8964	-1.10396	0.000233138	0.060229	115535461	115535493
ATP13A4/RP11-175P19.2	4.25795	-2.00554	0.000233467	0.0602482	193272589	193272658
CXCL3	1.61948	2.10663	0.00023363	0.0602535	74903894	74904006
BDH2/SLC9B2	15.7594	0.72366	0.000234432	0.0603869	103997931	103998075
SLC5A6	22.1533	-0.616186	0.000234316	0.0603869	27430343	27430402
C18orf32/RPL17/RPL17-C18orf32/SNORD58A/SNORD58B/SNORD58C	1631.49	0.120515	0.000234863	0.0604613	47014922	47014930
FLVCR2/IFT43/TTLL5	61.4478	0.37268	0.000235263	0.0605275	76259259	76259425
ALG10	74.3936	0.417955	0.000235583	0.0605362	34175706	34176896
ERBB3/PA2G4/RP11-603J24.9	2.54578	-1.87297	0.000235491	0.0605362	56482413	56482440
C6orf62	461.752	-0.139263	0.000236631	0.0607023	24706152	24706323
ENTPD4/LOXL2	2.40599	2.19682	0.000236659	0.0607023	23228156	23228275
NPEPL1/STX16/STX16-NPEPL1	38.44	-0.586375	0.000236574	0.0607023	57251405	57251452
MDN1	45.9165	-0.378119	0.000236914	0.060731	90381919	90382082
CAPS2	68.7605	0.266651	0.000237337	0.0607786	75683401	75683555
CNPY4	20.645	0.945447	0.000237386	0.0607786	99717578	99717648
CORO7/CORO7-PAM16/PAM16	61.0244	0.608911	0.000237768	0.0608029	4401267	4401271
MASP1	96.0714	0.278784	0.00023766	0.0608029	186974588	186974602
AP003026.1/DLG2	10.2161	-1.34331	0.000238016	0.060815	84634182	84634224
NDRG2	33.8355	0.81484	0.000238102	0.060815	21493553	21493629
IQCG	289.909	-1.31238	0.000238451	0.0608673	197616284	197616585
AMACR/C1QTNF3/RP11-1084J3.3/RP11-1084J3.4	51.0441	1.14026	0.000239296	0.0608828	34024014	34024113
FAM120AOS	39.0152	-0.339819	0.000238898	0.0608828	96213370	96213396
FOXO3B/RP11-815I9.3/TBC1D28/ZNF286B	41.5561	-0.665979	0.000239373	0.0608828	18585172	18585246
MAN2C1	40.2642	-0.6255	0.000239276	0.0608828	75650960	75650960
RP11-293I14.2/THAP2/TMEM19	66.3855	-0.339101	0.000239052	0.0608828	72091060	72091145
TSGA10	5.7963	1.22199	0.000238872	0.0608828	99771325	99771332
CCR6/FGFR1OP/RP11-517H2.6	70.905	-0.356303	0.000239893	0.0609784	167440035	167440103
GTF2H2	5.95103	-1.63468	0.000240046	0.0609809	70343833	70343915
AXIN2/CEP112/CTD-2535L24.2	254.663	0.361636	0.000240951	0.061101	63554164	63554286
LDB1	173.27	0.353212	0.000240764	0.061101	103879843	103880205
MYOM2	2.43363	-1.92077	0.000240884	0.061101	2037888	2038014
GPRC5B	16.2441	2.42959	0.000242	0.061184	19893454	19893623
OSCP1	1.39541	2.43452	0.00024154	0.061184	36904512	36904601
PSTK	12.6274	0.743814	0.000241983	0.061184	124739994	124740046
TSPAN11	5.33161	1.37059	0.000241961	0.061184	31079838	31079891
WDR78	14.0373	1.86797	0.000241672	0.061184	67390524	67390529
CR536603.1/WNT7B	6.22458	2.34163	0.00024264	0.0613092	46371790	46371902
GTF2H2	10.9901	2.03063	0.000243345	0.0613687	70353702	70355212
STX18	53.3312	-0.483403	0.00024337	0.0613687	4425245	4425314
TMEM209	40.8644	-0.445969	0.000243237	0.0613687	129843655	129843686
ZIC4	52.3714	0.813604	0.000243454	0.0613687	147124320	147124577
DIS3L	4.53437	-1.48933	0.000244952	0.0617095	66586170	66586180
AQP1/FAM188B/INMT/INMT-FAM188B	4.96669	NA	0.000245873	0.0617948	30922536	30922608
CERKL/NEUROD1	1.29334	-2.75404	0.000245543	0.0617948	182423379	182423435
FAM13A-AS1	12.7987	1.05143	0.000245591	0.0617948	89633006	89633168
KANSL1	59.0033	-0.435174	0.000245789	0.0617948	44109413	44109530
SDC3	98.5711	0.616468	0.000246456	0.0619046	31350013	31351469
RAB34	9.90667	0.975184	0.000247515	0.0621337	27045184	27045185
MT3	19.498	1.54998	0.000247756	0.0621574	56623438	56623447
PTPRF	984.709	-0.301232	0.00024903	0.0624401	44069282	44069860
ERMP1	399.931	-0.257017	0.000249589	0.0624695	5784573	5786642
PRPF40B	36.9491	0.668343	0.000249553	0.0624695	50025709	50025820
SRSF11	28.1175	0.676839	0.000249305	0.0624695	70687152	70687162
VEPH1	37.6634	-0.530932	0.000250142	0.0625709	157081153	157081480
AC007731.1/KLHL22/KRT18P5/SCARF2	79.2037	0.421411	0.000251072	0.0626181	20791869	20792112
ACOT1	15.9429	-0.723936	0.000251962	0.0626181	74003818	74004097
ANK2	352.977	-0.0973493	0.000252761	0.0626181	114223923	114223995
APOLD1/DDX47	485.645	-1.51507	0.000252545	0.0626181	12939843	12944316
ARHGEF26	255.393	0.611378	0.000252522	0.0626181	153839731	153840864
C9orf114	49.3735	-0.387929	0.00025358	0.0626181	131587256	131587328
CCDC74A	30.0868	0.757754	0.000252238	0.0626181	132287265	132287322
DMXL2	46.888	0.629469	0.000250754	0.0626181	51745445	51745746
DPYSL3	1007.64	-0.807919	0.000253579	0.0626181	146889099	146889619
GBAS/MRPS17/ZNF713	109.01	-0.264897	0.00025264	0.0626181	56049192	56049196
GRIN2A	26.9998	0.736476	0.000252115	0.0626181	10273855	10274268
KIF1A	1574.03	-0.0673675	0.000253521	0.0626181	241658423	241658565
MED29	371.675	-0.154735	0.000252186	0.0626181	39889248	39890199
MT3	7.94109	2.0181	0.000253567	0.0626181	56624279	56624751
NAGS	49.3974	-0.63691	0.000253262	0.0626181	42085816	42086428
NCOA3	158.345	-0.259236	0.000252154	0.0626181	46264066	46264457
NPRL2	73.8692	-0.288219	0.000251145	0.0626181	50385577	50385591
PHB2/SCARNA12	1.36461	-3.33728	0.000253013	0.0626181	7079915	7079916
SLC2A8	49.7834	1.13245	0.00025306	0.0626181	130166347	130167096
VEPH1	59.9471	-0.725556	0.000252164	0.0626181	156977531	156978697
ZFAND6	17.4739	0.914741	0.000252307	0.0626181	80364932	80364932
ZNF491	16.217	1.02493	0.000252393	0.0626181	11909913	11910094
MDM1	25.7368	0.712147	0.00025481	0.0628853	68719685	68719890
NKD1	185.468	0.241545	0.000255007	0.0628973	50583333	50583466
ADAT1/CHST5/RP11-77K12.7/RP11-77K12.8/TMEM231	92.9201	0.46896	0.000255499	0.0629665	75656365	75656681
CD63	10.3433	1.42095	0.000255585	0.0629665	56119233	56119253
ADARB2	7.80742	-0.960993	0.000255847	0.0629946	1229091	1229309
ANK2	485.378	-0.0199279	0.000257797	0.063001	114254210	114254364
ANK2	550.305	-0.0490653	0.000256388	0.063001	114257750	114257937
ARPP19	844.67	0.143761	0.000257223	0.063001	52843966	52844005
CAPN3/GANC/RP11-164J13.1/RP11-546B15.2	68.9323	0.326847	0.000256727	0.063001	42566028	42566242
CHD7	44.1748	-0.511172	0.000257046	0.063001	61769416	61769446
CPNE7	12.2675	-0.740025	0.000256873	0.063001	89657535	89657668
CRHR1/CRHR1-IT1/RP11-105N13.4	34.7898	0.762664	0.00025783	0.063001	43723375	43723557
CTD-2258A20.5/RP11-403P17.5/TK2	9.48166	1.10312	0.000256341	0.063001	66585443	66585637
CTD-2292M16.8/TTC5	179.15	-0.282927	0.000257169	0.063001	20755900	20757289
CTD-2651B20.1/CTD-2651B20.7/SHF	30.0605	-0.579906	0.000257711	0.063001	45464201	45464276
EEF1A1	31234	0.0462328	0.000257954	0.063001	74228655	74228703
FAM154B	15.118	0.657166	0.000256517	0.063001	82555274	82555479
HDAC4	22.5396	-0.708982	0.000257681	0.063001	240002791	240002831
LINC00665	33.2978	0.841945	0.00025722	0.063001	36804815	36806261
DSCR3	45.0961	0.607718	0.000259235	0.0632348	38639705	38639833
GTF2H4/VARS2	152.468	-0.236392	0.000259507	0.0632348	30893321	30893496
ST7/ST7-OT4	333.781	0.265852	0.000259155	0.0632348	116660331	116660683
TSTD2	17.772	1.41088	0.000259485	0.0632348	100395858	100395962
CACNA1G	34.3062	-0.444056	0.000259664	0.0632365	48685290	48685380
OSCP1	10.3613	1.46311	0.00025994	0.0632675	36884656	36884894
VPS13B	73.7152	0.30643	0.000260273	0.0633121	100533127	100533238
NSD1	115.174	0.412279	0.000260863	0.0633243	176562428	176562941
RNU6-244P/TECPR2	14.9167	1.36816	0.000260617	0.0633243	102829300	102829397
TYRO3	94.1521	1.12329	0.000260638	0.0633243	41853838	41854553
ZNF335	4.17431	-1.38837	0.00026092	0.0633243	44577292	44577292
ENTPD4/LOXL2	94.2392	-0.473393	0.000261853	0.0634418	23299520	23299579
JAG2/NUDT14/RP11-44N21.4	117.64	-0.652885	0.000261651	0.0634418	105642871	105643077
SPG20	316.663	-0.129675	0.000261706	0.0634418	36878594	36878769
NDUFA4L2	80.7022	-0.452281	0.000262094	0.0634639	57630812	57630868
AD000671.6/IGFLR1/U2AF1L4	17.2502	-0.806723	0.000262571	0.0634706	36230725	36230917
CTC-559E9.4/LINC00663/ZNF506	4.54027	-1.29477	0.000262337	0.0634706	19871847	19871966
SLC22A17	23.2742	0.97616	0.00026247	0.0634706	23821661	23821760
SOX6	6.87538	-1.23683	0.000262838	0.063499	16007750	16007810
AC090774.2/RP11-344E13.3/RP11-381P6.1/RP11-746M1.2	9.58444	-0.744637	0.000263157	0.0635066	20884802	20884937
ALMS1	39.5364	-0.749788	0.000263169	0.0635066	73830368	73830425
KIF11	59.4375	-0.394813	0.000263601	0.0635747	94399551	94399657
GPR89B	14.5836	-0.574501	0.000263867	0.0636026	147408741	147408800
PDCD4-AS1	10.9183	-0.966398	0.000264215	0.0636503	112629626	112630196
DDX11	18.9819	-0.777689	0.000264472	0.0636759	31226828	31226831
AFF3	82.8375	-0.293882	0.0002647	0.0636949	100368683	100368763
MAP4K5	146.342	0.272143	0.000265841	0.0638843	50998660	50998805
NSMAF	10.8836	1.20301	0.000265694	0.0638843	59552527	59552661
WDR78	26.5893	-0.893527	0.00026594	0.0638843	67340464	67340561
PIP5KL1	28.8588	-0.507695	0.000266098	0.0638862	130683808	130684013
ANTXR1	38.125	1.27993	0.000266249	0.0638863	69240310	69240437
GBAS/MRPS17/ZNF713	164.005	-0.288838	0.000267253	0.0640908	56046043	56046088
SVIL	8.31268	1.36061	0.000267413	0.064093	29923349	29923901
DDX54	4.32913	-1.28316	0.000267897	0.0641728	113600701	113600736
SPRY2	98.5883	1.08039	0.000269129	0.064395	80913993	80914243
TROVE2	93.4211	0.448671	0.000268994	0.064395	193028749	193028752
ANK2	721.136	-0.0899578	0.000269839	0.0644558	114288722	114289007
HIF1A/RP11-618G20.1/SNAPC1	124.299	-0.572853	0.000269546	0.0644558	62261667	62263146
TRIP12	205.633	-0.151003	0.000269739	0.0644558	230679815	230679910
TROVE2	82.7421	0.512633	0.000270145	0.0644926	193028725	193028748
FYN	70.8627	0.484093	0.000270839	0.0645605	112194628	112194633
SCYL2	13.1359	0.794306	0.000270658	0.0645605	100660918	100660954
SLC9A3	125.242	0.318044	0.000270887	0.0645605	477447	477559
LINC01021	21.6239	-1.21366	0.00027139	0.0646443	27485033	27485136
TFRC	23.4352	0.819652	0.000271839	0.0647149	195789517	195789724
PTN	5198	-0.039452	0.000272003	0.0647175	136938211	136938384
LRP4-AS1	134.077	-0.236712	0.00027238	0.0647709	46894625	46895064
LOXL1-AS1	80.6537	-0.612906	0.000272823	0.0648398	74209942	74211101
PAPOLA	14.2063	0.988651	0.000273166	0.064885	97026775	97026985
KCNIP3	37.2578	0.852756	0.000275343	0.0653654	95968792	95969251
RP11-79D8.2/TLE4	500.432	0.27747	0.000275538	0.0653752	82186878	82187489
AL020996.1/RP1-317E23.3	92.1834	0.581956	0.00027587	0.0654173	26146264	26147288
CTC-432M15.3/FNIP1/RAPGEF6	155.587	-0.577075	0.000276159	0.0654243	131014722	131014868
FAXDC2	14.924	1.90866	0.000276208	0.0654243	154238736	154238812
CHD8	159.626	-0.240519	0.000276384	0.0654295	21865982	21866111
CBS	35.0044	1.08701	0.000276678	0.0654625	44496850	44497053
EFR3A	72.9028	-0.285385	0.000277164	0.0655408	132996386	132996547
AP001372.2/POLD3	1.71754	-2.41462	0.000277594	0.0656058	74379822	74380162
GRIN3B	11.4823	-0.488543	0.000279541	0.0660293	1005279	1005552
EMC9	89.4417	0.348597	0.000280721	0.066271	24608824	24608998
COL16A1	52.7218	-0.477451	0.00028123	0.0663542	32119468	32119644
BNIP2	38.8179	-0.813032	0.000281846	0.0664626	59960302	59960337
E2F7	7.79071	1.26746	0.000282084	0.0664817	77459331	77459343
AC096677.1/NAV1	25.9387	0.492842	0.000284316	0.0666911	201755568	201755677
ARHGDIG/ITFG3	290.566	0.679921	0.000284808	0.0666911	332297	332355
ARHGEF33/MORN2	6.18413	1.10742	0.00028436	0.0666911	39171042	39171171
C1orf63/RP11-335G20.7	26.5941	0.578943	0.00028321	0.0666911	25664592	25664656
CSAD	209.733	0.220047	0.00028388	0.0666911	53573561	53573796
FLOT1	325.137	-0.174165	0.000285017	0.0666911	30695826	30695922
HOXA-AS3	1.41052	2.36146	0.00028439	0.0666911	27192346	27195542
PILRA/PILRB/PVRIG2P/STAG3L5P/STAG3L5P-PVRIG2P-PILRB	54.9353	-0.566428	0.000284469	0.0666911	99951107	99951315
RAPGEF3	15.1636	-0.70506	0.000284773	0.0666911	48145182	48145303
RP11-562A8.4	11.8715	1.13891	0.000284116	0.0666911	50789837	50789894
RP11-575L7.2/RP11-575L7.4	11.1258	-0.751385	0.000284335	0.0666911	86451945	86451966
SPSB2	31.0387	-0.458371	0.000283287	0.0666911	6982804	6982939
ZNF385B	1.33278	-2.69199	0.000284954	0.0666911	180634389	180634529
TMEM179	12.7825	1.0542	0.000285315	0.066724	105071097	105071320
GTF2H2C	12.6022	0.819365	0.000286557	0.0669038	68856074	68856085
PGAM5/PXMP2/RP13-672B3.2	764.947	0.120141	0.000286516	0.0669038	133297901	133299228
SVEP1	7.77376	1.17674	0.000286507	0.0669038	113251930	113252059
AXIN2/CEP112/CTD-2535L24.2	53.3917	0.456645	0.000287334	0.0669724	63554848	63554854
EPS15	508.452	0.331163	0.000287374	0.0669724	51887531	51887776
KIF9	80.7014	0.859754	0.000287326	0.0669724	47324338	47324609
TOR2A	64.728	-0.359284	0.000287505	0.0669724	130495664	130495839
USE1	100.534	-0.273054	0.00028764	0.0669724	17326978	17327130
CDK12	121.013	-0.294901	0.000288795	0.0671305	37688098	37688730
CTC-360G5.8/FBXO17/SARS2	27.9922	0.461694	0.000288627	0.0671305	39412878	39412907
STK32C	73.4624	-0.234231	0.000288656	0.0671305	134039251	134039288
RPS25	4.55428	-1.60865	0.00028965	0.0672924	118889389	118889400
BBS9	93.6569	0.295752	0.000290463	0.0673312	33185854	33185880
CCDC142/MRPL53	24.3937	0.648063	0.000290611	0.0673312	74699598	74699674
CTNNA1	736.921	-0.381572	0.000290428	0.0673312	138160424	138160456
KLHDC8A	9.93666	0.883377	0.000290609	0.0673312	205313311	205313323
TUBB6	21.4819	0.955521	0.000290332	0.0673312	12324966	12325065
FAM96A	250.889	-0.167327	0.000291497	0.0674996	64385844	64385994
PAQR3	161.156	0.167764	0.000291706	0.0675113	79847764	79847796
RP1-225E12.2/RP1-225E12.3/TXLNB	13.5123	-1.22601	0.000292146	0.0675761	139591593	139591763
CTB-12A17.3	1624.35	-0.0844629	0.000293037	0.0677451	47112534	47112635
CTB-12A17.3	1279.06	0.0901616	0.000293534	0.0677879	47113843	47114036
SLC37A4	12.8354	1.02809	0.000293612	0.0677879	118894824	118895062
UBXN4	97.0111	0.730068	0.000293701	0.0677879	136499304	136499355
RP11-380O24.1/SETD5-AS1/SRGAP3	13.1098	0.993591	0.000294056	0.0678329	9404626	9404662
GATSL3/RP1-130H16.18/TBC1D10A	28.8618	-0.614021	0.000294251	0.067841	30681821	30681915
PRKACB	34.3177	-0.633636	0.000294791	0.0679286	84670165	84670208
AL136419.6/CHMP4A/IPO4/MDP1/NEDD8/NEDD8-MDP1/RP11-468E2.2/TM9SF1	61.1349	-0.494076	0.00029498	0.0679351	24652182	24652367
KANSL1	13.9563	-0.706434	0.000295283	0.067968	44109666	44109932
PDZD7	21.4183	0.465597	0.000295625	0.0680097	102777089	102777372
CKS1B	22.2362	0.865889	0.000296236	0.0681134	154949775	154950462
CTD-2587H24.4/DNAAF3/TNNI3	4.32644	-1.94797	0.000296412	0.0681169	55672433	55672494
AC100787.1/KIAA0195	20.5363	0.714083	0.000296804	0.0681259	73482080	73482370
USP28	10.4315	1.05868	0.000296933	0.0681259	113745523	113745601
ZNF778	2.92318	1.6553	0.000296719	0.0681259	89291042	89291126
DNHD1/TIMM10B	17.8845	-0.906889	0.000297377	0.068191	6588155	6588578
ANK2	759.524	-0.0804726	0.000297873	0.0681939	114302804	114303099
PRRC2A	12.2367	1.17281	0.000297842	0.0681939	31602184	31602248
RP4-639F20.1	19.2172	-0.84528	0.000297576	0.0681939	95428481	95428534
RPP21/TRIM39/TRIM39-RPP21	4.21404	-1.3897	0.000298252	0.0682439	30303753	30303754
APEH	28.0154	0.899985	0.000298834	0.0682888	49712743	49713126
SAT2	104.346	-0.325429	0.000298644	0.0682888	7530871	7530874
SOX2-OT	33.9758	-0.736237	0.000298932	0.0682888	181458984	181459018
SPAG9	438.589	-0.151232	0.000300623	0.0686013	49043661	49043748
TUBGCP4	18.22	0.70011	0.000300475	0.0686013	43694016	43694048
TBC1D13	29.1535	-0.505547	0.000301795	0.0688316	131553659	131553720
BEST1	7.54686	0.920862	0.000302128	0.0688337	61722579	61722628
RP11-550I24.2	20.3351	0.603099	0.000302023	0.0688337	156893058	156893135
FREM2	48.887	0.636417	0.000304364	0.069283	39357207	39357332
HIF1A/RP11-618G20.1/SNAPC1	72.8835	-0.624015	0.000304591	0.069283	62242813	62242971
KIF1B/RN7SL731P	339.845	0.228388	0.000304579	0.069283	10342380	10342441
PDE6B	7.13102	-1.03498	0.000305267	0.0693996	663983	664022
CARM1	117.678	-0.221315	0.000306094	0.0695131	11030271	11030356
PCK2	3.68437	1.60006	0.000306088	0.0695131	24579503	24579807
PDLIM5	4.25284	1.21583	0.000306513	0.069571	95376396	95376397
ITGB8	635.866	-0.130069	0.000307211	0.0696919	20444251	20444476
FXR1	492.85	0.589326	0.000307515	0.0697237	180688944	180689604
AC090774.2/RP11-344E13.3/RP11-381P6.1/RP11-746M1.2	26.0718	-0.639489	0.000307783	0.0697471	20884968	20885670
CTSC	16.1044	1.13863	0.000308057	0.069772	88059568	88059611
E2F5	88.5736	-0.411806	0.000309867	0.0700696	86119660	86119724
HNRNPK/MIR7-1	95.9277	-0.441125	0.000309677	0.0700696	86595511	86595519
XRRA1	382.25	0.91181	0.000309786	0.0700696	74551275	74551954
SSX2IP	83.9941	-0.367807	0.000310316	0.0701338	85130100	85130235
CDH23	2.37031	-2.84292	0.000310544	0.0701436	73499401	73499529
TMCO3	368.745	0.255078	0.000310691	0.0701436	114152657	114152836
CLIC1/DDAH2	66.1274	1.34051	0.000311992	0.0703831	31696302	31696422
CORO7/CORO7-PAM16/PAM16	88.0033	0.475204	0.000312194	0.0703831	4390319	4390406
TOM1L1	13.0434	-0.713864	0.000312317	0.0703831	53024673	53024673
VDAC2	296.105	-0.406774	0.000312415	0.0703831	76970606	76970613
GLUL	54.5684	0.936475	0.000312803	0.070387	182354692	182354833
NEBL	349.671	-0.662628	0.000312665	0.070387	21074400	21074852
TSPAN11	6.33997	1.74441	0.000312931	0.070387	31079892	31079939
COL7A1/MIR711	1.74834	-2.26046	0.000313147	0.0703984	48605131	48605142
ESYT1/ZC3H10	37.8851	0.846894	0.000313407	0.0704001	56512872	56512935
HLA-C	99.3842	0.205194	0.000313653	0.0704001	31237991	31237997
RP11-945C19.4	46.3417	-0.347374	0.000313549	0.0704001	5889463	5889517
CBY1	13.1791	0.88775	0.000313873	0.0704119	39066995	39067074
HSPE1/HSPE1-MOB4/MOB4	197.228	-0.329066	0.000314038	0.0704119	198365162	198365163
AC007246.3/TMEM178A	2.25798	1.71382	0.000314662	0.0704161	39892638	39892780
CTC-432M15.3/FNIP1/RAPGEF6	147.025	-0.55803	0.000314716	0.0704161	131013396	131013565
PITPNB	9.0061	1.26718	0.000314887	0.0704161	28306436	28306951
SNRPA1	33.2415	0.51055	0.000314598	0.0704161	101835419	101835427
TCF3	187.178	-0.21029	0.000314758	0.0704161	1627358	1627420
IFNGR1	7.20039	1.80397	0.000315307	0.0704727	137539588	137539651
SERPINE3	42.3273	-0.34075	0.000315551	0.0704903	51938419	51938871
APC/CTC-487M23.8/CTC-554D6.1/SRP19/ZRSR1	176.697	0.538643	0.000317292	0.0708419	112200318	112200429
EP400NL	28.6753	-0.61355	0.000317676	0.0708901	132589615	132589849
MTMR2	110.802	-0.28214	0.000318222	0.0709747	95591695	95591796
SORBS2	38.6161	-0.544058	0.000318894	0.0710871	186539739	186539755
OSBPL9	11.5604	0.960693	0.00032007	0.0713118	52135185	52135222
MIR4458HG	2.09383	-2.93112	0.000320449	0.0713589	8457606	8457803
HERC3	52.1231	0.24376	0.000321398	0.0715325	89601244	89601387
CRAMP1L/HN1L/LA16c-431H6.6	47.2448	0.53997	0.000321741	0.0715432	1709887	1710064
MREG/PECR	41.6406	-0.993619	0.000321783	0.0715432	216811746	216811836
TMEM138	23.4335	0.666779	0.000322033	0.0715612	61135377	61135394
AC100787.1/KIAA0195	7.24431	1.1506	0.0003225	0.0716275	73453559	73453766
CORO7/CORO7-PAM16/PAM16	62.5465	0.598413	0.000322773	0.0716505	4401264	4401266
CAPN3/GANC/RP11-164J13.1/RP11-546B15.2	6.9839	-1.16158	0.00032314	0.0716569	42702129	42702161
DBNDD1	4.68307	1.76368	0.00032307	0.0716569	90086289	90086536
CTNNA1	740.487	-0.368723	0.00032353	0.0716801	138160457	138160488
CTSC	63.0769	-0.319677	0.00032392	0.0716801	88029301	88029326
MAP3K13	171.872	0.420458	0.000323871	0.0716801	185190763	185191549
NTRK2	493.748	0.716721	0.000323729	0.0716801	87482158	87482346
AL391357.1/DDOST/PINK1-AS	926.143	-0.410952	0.000324851	0.0718481	20974808	20976855
CYP2D7P	15.7017	-0.879813	0.000325019	0.0718481	42537162	42537349
AC005154.6/AC005154.7/GGCT	163.384	-0.840194	0.000325891	0.0718648	30536693	30536851
FAM81A	2.39505	2.41049	0.000325942	0.0718648	59730695	59730829
MFNG	21.8125	-0.639334	0.000325731	0.0718648	37865551	37865979
MT3	32.2615	0.615904	0.000325399	0.0718648	56623452	56623456
MYO5C	4.9952	-1.59987	0.000325861	0.0718648	52539114	52539211
CCDC106/ZNF580/ZNF581	36.9055	-0.359535	0.00032657	0.071966	56159424	56159508
ACTN4	89.6525	1.18135	0.000326809	0.0719813	39200897	39200982
ABHD14A/ABHD14A-ACY1/ACY1	13.7335	-0.752448	0.000327055	0.0719979	52020271	52020297
ZNF329	23.4984	-0.628449	0.000327566	0.0720731	58654472	58654565
LINC01021	29.2284	-0.915602	0.000328631	0.0722324	27485137	27485293
NOL3	56.7957	-0.349309	0.000328469	0.0722324	67208244	67208357
SNORA58/UBAP2L	136.697	-0.237423	0.000328835	0.0722398	154232424	154232459
PIEZO2	28.3683	-0.538591	0.000329346	0.0723145	10807110	10807272
CFDP1/RP11-77K12.1/TMEM170A	504.678	0.1014	0.000329741	0.0723638	75445723	75445850
MEG3	478.293	2.52892	0.000329928	0.0723674	101295948	101296086
ZNF510	4.0744	1.52857	0.000330295	0.0724104	99525229	99525348
DAPK1	48.4097	-0.511168	0.000330486	0.0724148	90315133	90315152
MICU2	1.01896	4.1628	0.000330842	0.0724181	22157013	22157062
RPL5/SNORD21	5887.73	-0.0592088	0.000330734	0.0724181	93301747	93301828
MEIS1	202.232	-0.213215	0.000331378	0.0724906	66691241	66691352
ZBTB20	2.20316	-1.89469	0.000331516	0.0724906	114477788	114478118
GLI4/ZFP41	37.0807	-0.421546	0.000332907	0.0727573	144331860	144331926
SPAG17	4.28243	-1.43889	0.000333249	0.0727946	118530457	118530504
DYNC1I2	202.024	0.521242	0.000333515	0.0728151	172569277	172569289
AC013718.1/TMEM163	152.358	0.2187	0.000334149	0.0728538	135213767	135213847
AC131180.1/POTEE	4.1662	-3.03203	0.000334208	0.0728538	132019299	132019419
ARHGDIG/ITFG3	218.52	0.714049	0.000334133	0.0728538	332356	332373
RP11-96L14.7	5.02952	1.31368	0.000335026	0.0729947	26497827	26497864
ACADVL	87.8338	0.789187	0.000336053	0.0730548	7123849	7123922
CDYL	177.828	-0.375397	0.000336087	0.0730548	4935749	4936005
FPGT/FPGT-TNNI3K/TNNI3K	5.94551	1.89177	0.000336163	0.0730548	74699052	74699770
GMDS-AS1	19.5629	-0.536755	0.000335658	0.0730548	2481068	2481352
TROVE2	438.761	-0.160997	0.00033567	0.0730548	193054012	193054118
DVL1	175.754	0.283828	0.000336625	0.0730802	1274667	1274741
CPA5	2.12409	-1.90979	0.000336517	0.0730802	130002725	130002835
CHKB/CHKB-CPT1B/CPT1B	136.479	0.217785	0.00033699	0.073122	51016978	51017088
TMPRSS5	5.64289	-1.56054	0.000338114	0.0732931	113576944	113577024
TOP1MT	31.7653	0.752669	0.000338124	0.0732931	144386554	144387085
OCIAD1	4.26479	1.69901	0.000339182	0.0734848	48833026	48833060
MRPS28/TPD52	4.48571	1.68724	0.000339715	0.0735185	80964841	80964910
NCALD	6.25774	-6.6994	0.000339857	0.0735185	102899369	102899455
SDR39U1	31.0506	-0.834813	0.000339591	0.0735185	24908988	24908990
C20orf112	44.0939	-0.602099	0.000340515	0.073531	31115568	31115716
IER2	774.111	0.0816497	0.000340221	0.073531	13265064	13265722
MLLT10	169.896	0.242985	0.000340506	0.073531	21959378	21959633
ZIC2	37.9646	1.4022	0.000340609	0.073531	100636543	100636663
ARHGEF7	4.13616	1.76912	0.000341318	0.0736466	111870228	111870232
RRN3	42.6281	0.423618	0.000341754	0.0736526	15188107	15188110
SLC4A2	29.3914	1.35301	0.000341867	0.0736526	150755299	150755798
TCEB1	99.7356	-0.441213	0.000341657	0.0736526	74858636	74858707
NPL	3.35901	1.68886	0.000342713	0.0737836	182760383	182760465
RGS5/RP11-267N12.3	7.24756	2.44183	0.000342823	0.0737836	163288628	163288971
CHD1L/RP11-337C18.10/RP11-337C18.8	50.2353	-0.351157	0.000343423	0.0738684	146731491	146731572
FARP2	2.25716	NA	0.000343566	0.0738684	242344818	242344818
LRCH3	121.291	0.249416	0.000344588	0.074013	197585705	197585776
ZMYM4	172.337	0.337995	0.000344477	0.074013	35826795	35826856
CEP170	389.32	0.28687	0.000345279	0.0740864	243362362	243362496
CTC-459I6.1	2.45141	-1.54792	0.000345165	0.0740864	80243516	80243813
PKD1L2	1.98689	-2.63547	0.000345731	0.074146	81198376	81199443
MRPL12/SLC25A10	10.1736	-0.847224	0.000346293	0.0742289	79682723	79682728
ELL3/RP11-296A16.1/SERINC4	11.5234	-1.46066	0.000346522	0.0742404	44067920	44068121
MYLK	96.5755	1.23103	0.000346963	0.0742974	123348321	123348473
LOXL3	137.905	-0.178534	0.000347331	0.0743387	74763418	74763598
CTNNA1	740.807	-0.36235	0.000347667	0.0743468	138160319	138160365
TNFAIP2	21.377	1.05182	0.00034772	0.0743468	103592664	103592725
CNOT7	26.5277	0.863381	0.000348005	0.0743702	17101836	17102050
FAM120AOS	44.7637	-0.404222	0.00034831	0.0743979	96209187	96209205
C20orf194	49.0695	-0.376707	0.00034903	0.0745142	3296382	3296432
FAM195A	28.5562	0.65001	0.000349656	0.0745728	697545	697782
GATSL3/RP1-130H16.18/TBC1D10A	97.1854	0.464967	0.000349482	0.0745728	30689910	30690077
MIA3	118.409	-0.275228	0.000349834	0.0745733	222806446	222806591
RP11-206L10.9	1.56393	-2.4571	0.000351239	0.0748351	740179	740212
CRAMP1L/HN1L/LA16c-431H6.6	104.757	-0.402499	0.000353357	0.0749577	1747813	1747861
DGCR2	41.0555	-0.495751	0.000352616	0.0749577	19109921	19109967
EEF1D	16.6278	-0.917257	0.000353602	0.0749577	144672900	144672905
EGFL8/PPT2/PPT2-EGFL8	11.9587	0.90138	0.000353759	0.0749577	32134864	32134879
NDRG2	5.09927	1.2184	0.000352949	0.0749577	21492997	21493007
PDHB	199.05	-0.183929	0.000352093	0.0749577	58417604	58417711
[truncated: 578 more rows]

## Sheet: (c) mouse markers
RNASeq data for genes identified by single cell RNASeq as being enriched in mouse astrocytes and neurons (Zhang et al. J Neurosci. 2014;34:11929-11947.). <10, genes expressed below the BaseMean=10 threshold; ne, not expressed; nd, not determined; nf, gene not found
Genes marked as DISC1 regulated were previously reported as such (Wen et al. Nature 2014;515:414-418, Srikanth et al. Cell Rep. 2015;12:1414-1429.).
Astrocytes	Gene	BaseMean	Log2FoldChange	padj	DISC1 regulated		Neurons	Gene	BaseMean	Log2FoldChange	padj	DISC1 regulated
	HGF	84.1823	-1.98156	0.0988848				RELN	5288.43	0.803642	0.489852
	AQP4	3038.23	-0.944622	0.608895				NHLH2	532.098	1.13407	0.233223
	ITIH3	<10						SLC17A6	3596.6	0.0636783	0.949714
	BMPR1B	1254.03	-1.11228	0.038126				TRP73 (TP73)	19.867	-2.53762	0.00898891	x
	ITGA7	3198.31	-0.560333	0.0433599				LHX5	509.86	0.89872	0.221261
	PLCD4	135.334	-0.275516	0.451584				LHX1AS	ne
	GRM3	1472.95	-0.897749	0.0553824				DLX6OS1	ne
	SLC14A1	ne						SST	89.4008	1.77592	0.311931
	PHKG1	89.421	0.996456	0.00947826				5330417C22RIK	ne
	PLA2G3	270.639	1.70533	0.0796114				MAB21L1	804.741	1.38753	0.349648
	CBS	1613.06	-0.174035	0.747639				SNHG11	463.144	0.185451	0.474417
	PAQR6	377.207	-0.219065	0.660602				MRAP2	224.361	-0.849996	0.226131
	ALDH1L1	84.2534	-0.0513919	0.963885				DLX1	301.764	-10.5198	4.93547e-07	x
	CTH	171.819	0.362515	0.193961				TMEM90A (SYNDIG1L)	20.7278	-0.968005	0.281709
	CCDC80	4315.73	1.12826	0.0985368				ISLR2	2557.61	-0.651602	0.441099
	FMO (FMO1)	20.2251	-4.08236	0.106225				IGFBP1L	nf
	SLC30A10	192.445	0.287979	0.526624				GDF5	54.5492	0.947676	0.382364
	SLC6A11	128.457	-0.459692	0.726012				STMN2	28597.2	0.496519	0.0765559
	FGFR3	3964.43	-0.414445	0.606192				ECEL1	2088.65	-0.338562	0.486703
	SLC4A4	1193.27	-1.94812	8.22993e-05				ROBO2	2641.7	0.849965	0.0076423
	GDPD2	nd						DLX1AS	ne
	PPP1R3C	586.489	-0.377996	0.63976				CELF4	3471.22	-0.0689142	0.905211
	GRHL1	349.106	-0.046273	0.963123				CELF6	2137.99	0.196649	0.618059
	ENTPD2	15.1347	-0.607524	0.561299				NXPH4	372.008	0.0980826	0.900817
	EGFR	632.842	-1.41264	0.00725314				GRM2	209.827	1.10282	0.099331
	AI464131	ne						NPY	275.782	-2.36574	0.172083
	OTX1	38.4071	-0.101157	0.964439				TBR1	<10
	NWD1	125.578	-1.06054	0.11392				SLC32A1	465.716	-1.35746	0.27834
	ATP13A4	164.208	-1.59677	0.0576307				DLX2	76.1352	-4.35093	4.82575e-05	x
	KCNN3	881.839	-0.202434	0.726012				NPAS4	391.35	1.20948	0.267848
	PTX3	2066.96	0.698019	0.0927534				EBF3	2207.21	0.312286	0.817087
	SORC2 (SORCS2)	2167.56	-0.754415	0.062729				BCL11A	1021.9	0.0607197	0.908932
	TNC	17310.7	-1.51708	0.187799				CACNA2D2	1610.3	-0.140815	0.78309
	SOX9	1683.57	-0.208501	0.679508				CLSTN2	1878.59	0.964625	0.192248
	ABCD2	262.742	0.488079	0.200394				DPYSL5	13717.7	0.178883	0.383528
	FZD10	505.062	-1.26084	0.619102				VSTMN2L	nf
	LRIG1	8109.69	-0.476781	0.0284289				TMEM130	2308.79	-0.0952088	0.829218
	MLC1	2597.93	-1.72605	0.0126298	x			NPPC	183.403	0.387076	0.659196
	CHRDL1	nd						VGF	3942.23	-0.143247	0.852074
	AIFM3	41.5488	-0.686227	0.237402				BHLHE22	381.349	1.47148	0.10068
	GLI1	61.2022	-1.31877	0.336707				DLX5	80.4488	-10.5562	0.0114478	x
	GLI2	475.986	-0.560257	0.398788				LHX6	<10
	GLI3	780.613	0.390388	0.250293
	HES5	939.899	-0.518535	0.728856
	RFX4	1803.65	-0.317741	0.548411
	PAX6	606.808	0.0871358	0.954232
	DBX2	<10

## Sheet: (d) human markers
RNASeq data for genes identified by single cell RNASeq as being enriched in human astrocytes and neurons (Darmanis et al. Proc Natl Acad SCi USA. 2015;112:7285-7290.). <10, genes expressed below the BaseMean=10 threshold; ne, not expressed; nd, not determined; nf, gene not found, *, additional classic neuronal markers
Genes marked as DISC1 regulated were previously reported as such (Wen et al. Nature 2014;515:414-418., Srikanth et al. Cell Rep. 2015;12:1414-1429.).
Astrocytes	Gene	BaseMean	Log3FoldChange	padj	DISC1 regulated		Neurons	Gene	BaseMean	Log3FoldChange	padj	DISC1 regulated
	SLC14A1	nd						KCNK1	119.923	0.494052	0.647887
	GLIS3	1889.38	-0.671836	0.349354				KIAA1324	525.295	-0.422327	0.315648
	GLI3	780.613	0.390388	0.250293				LNX1	767.554	0.506149	0.489517
	PPP1R3C	586.489	-0.377996	0.63976				NELL1	1529.58	0.709153	0.505981
	CHRDL1	nd						COBL	591.611	-2.55461	8.60126e-06	x
	CYBRD1	3535.84	-0.806176	0.237402				SLITRK1	1737.78	0.994666	0.0106286
	CTH	171.819	0.362515	0.193961				DPYSL5	13717.7	0.178883	0.383528
	SORCS2	2167.56	-0.754415	0.062729				C14orf37	2287.38	0.394416	0.0193782
	ITGB4	2531.08	-1.00078	0.428707				DLX1	301.764	-10.5198	4.93547e-07	x
	RNF43	704.05	-0.529738	0.641905				DLX6	171.296	-9.42799	2.24685e-07	x
	NWD1	125.578	-1.06054	0.11392				GLRA2	nd
	PAQR6	377.207	-0.219065	0.660602				DLX2	76.1352	-4.35093	4.82575e-05	x
	C16orf89	<10						DLX5	80.4488	-10.5562	0.0114478	x
	ALDH1L1	84.2534	-0.0513919	0.963885				SLC10A4	144.186	-0.272754	0.653437
	TRIM66	681.709	0.0254817	0.969168				EGFR	632.842	-1.41264	0.00725314
	HGF	84.1823	-1.98156	0.0988848				SST	89.4008	1.77592	0.311931
	CBS	1613.06	-0.174035	0.747639				PNOC	71.3084	0.533599	0.681936
	ITGA7	3198.31	-0.560333	0.0433599				NXPH1	1156.27	0.121713	0.839701
	SLC30A10	192.445	0.287979	0.526624				BCL11A	1021.9	0.0607197	0.908932
	SLC4A4	1193.27	-1.94812	8.22993e-05				DCN	2215.91	1.74289	0.464579
	FGFR3	3964.43	-0.414445	0.606192				TMEM130	2308.79	-0.0952088	0.829218
	BMPR1B	1254.03	-1.11228	0.038126				CNTN4	566.835	-0.352535	0.461275
	ATP13A4	164.208	-1.59677	0.0576307				CDO1	2671.5	-1.06746	0.00036315
	AQP4	3038.23	-0.944622	0.608895				NFASC	5872.75	0.305346	0.292951
								LRRTM3	786.914	0.474506	0.128272
								GRIA3	nd
								RELN	5288.43	0.803642	0.489852
								TUBB3*	25250.2	0.27177	0.255672
								RBFOX3*	102.287	0.37457	0.423261
								MAP2*	36889.1	-0.181199	0.397649
								NEFH*	210.23	-0.887712	0.290033
								DLG4*	6242.49	0.51707	0.151535
								SLC6A1*	1503.64	-0.171471	0.850835
								GABBR1*	4979.71	0.17294	0.578972
								GABBR2*	3346.66	0.0503116	0.960643
								GAD1*	6386.3	-0.190638	0.788686

## Sheet: (e) human neuron markers
RNASeq data for genes identified by single cell RNASeq as being enriched in human astrocytes and neurons (Darmanis et al. Proc Natl Acad SCi USA. 2015;112:7285-7290.). <10, genes expressed below the BaseMean=10 threshold; ne, not expressed; nd, not determined; nf, gene not found, *, additional classic neuronal markers
Genes marked as DISC1 regulated were previously reported as such (Wen et al. Nature 2014;515:414-418., Srikanth et al. Cell Rep. 2015;12:1414-1429.).
Gene	Enriched community		Base Mean	log2FoldChange	padj	DISC1 regulated
CMKLR1	1	Inhibitory	<10
COL16A1	1		771.797	2.32928	0.0284973	x
EYA1	1		480.298	0.969802	0.323059
PAX6	1		606.808	0.0871358	0.954232
B2M	2	Inhibitory	6317.31	-0.527488	0.249137
CPLX3	3	Inhibitory	25.1108	-0.635303	0.528776
FCRL4	3		ne
FSCN3	3		<10
KANK2	3		707.131	-0.0183934	0.977417
LAMP5	3		83.5259	1.59083	0.122741
LOC641364	3		ne
NMBR	3		23.7781	1.12061	0.180559
PIP5K1B	3		118.738	-1.64935	8.22741e-05	x
PROK2	3		<10
SPARC	3		33673.5	0.278131	0.572119
SV2C	3		629.318	0.256007	0.873375
ANO3	4	Excitatory	41.3305	1.63758	0.106545
C1orf115	4		196.919	-0.145216	0.733271
CHN1	4		2556.06	0.323744	0.21922
CPNE4	4		204.988	-0.353586	0.552311
FOXP2	4		1799.89	0.316594	0.806038
HTR2A	4		55.0049	1.71078	0.136945
IPCEF1	4		49.8174	0.791365	0.440697
KCNMB4	4		1247.99	0.0519377	0.920758
KCNV1	4		45.0581	0.778317	0.234486
KHDRBS3	4		629.992	-1.39589	0.00127524
LMO4	4		4368.21	0.193176	0.483218
LRMP	4		<10
NEUROD6	4		138.231	0.419489	0.821329
NPTX1	4		841.984	-0.592425	0.118572
PDE1A	4		714.43	-0.333834	0.612133
PRDM8	4		288.76	0.477546	0.518717
PTPRK	4		2756.63	-0.229002	0.479033
RASL10A	4		41.6572	-0.280274	0.59483
RYR2	4		494.4	0.316286	0.798055
SATB2	4		147.868	-0.0583949	0.920363
SLC17A7	4		53.0305	0.316548	0.759959
SV2B	4		345.592	0.117027	0.939125
XYLT1	4		993.85	-0.276492	0.346089
C8orf4	5	Inhibitory	242.727	-0.351563	0.633337
CRHBP	5		256.705	-0.799558	0.530934
FCRLB	5		69.8115	0.271044	0.516691
HGF	5		84.1823	-1.98156	0.0988848
KIAA0226L	5		137.642	0.304988	0.748643
LHX6	5		<10
PVALB	5		<10
RGS5	5		269.711	-1.83026	0.0121869
SNCG	5		397.359	0.664968	0.434804
SPARCL1	5		15592.9	-1.17963	0.329508
ST8SIA4	5		2668.62	-0.389213	0.283903
TAC1	5		2401.44	0.835682	0.59136
TMEM132C	5		13.668	0.899854	0.837195
VAX1	5		307.037	-7.46367	3.16674e-11	x
WNT16	5		<10
COL11A1	6	Inhibitory	8728.41	-0.123469	0.876549
CPNE2	6		1226.74	-0.646092	0.0078003
CTTNBP2	6		542.012	0.789818	0.0701836
GAL3ST1	6		87.5873	-0.270412	0.587917
IQGAP2	6		1412.02	-1.33957	0.0372806	x
SLC22A3	6		<10
SVEP1	6		219.608	-0.178141	0.887397
TAC3	6		208.389	1.73106	0.00523772	x
VIP	6		<10
VWDE	6		19.719	-0.993716	0.225076
AGPAT9	7	Excitatory	73.094	-1.62605	0.0123526
C4BPA	7		<10
GLYCTK	7		70.0337	0.298862	0.34289
RBP2	7		ne
RRP7B	7		nf
SAP25	7		94.7636	1.04842	0.108108
SOLH	7		ne
TMCO4	7		25.7823	0.472743	0.643855
TRIM34	7		<10

## Sheet:  (f) Chromosome 1
List of genes located up to approximately 20Mb either side of the chromosome 1 breakpoint; Start and End genomic co-ordinates relative to genome assembly hg19; putative modifier locus for depression is boxed; disrupted genes DISC1 and DISC2 are highlighted in red; where DEXSeq padj<0.1 for multiple genomic segments the lowest value is given
Gene	Start	End	DESeq2 padj	DEXSeq padj
SLC30A1	211748380	211752099
NEK2	211831598	211848972
LPGAT1	211916798	212004114		0.0898984
DTL	212113740	212278348
INTS7	212113740	212278348	0.0855704
LOC101929541	212386343	212458363
PPP2R5A	212458878	212535205
SNORA16B	212458878	212535205
TMEM206	212537815	212588267
NENF	212606228	212619721
LOC101929565	212719035	212729408
ATF3	212738675	212794119		0.0879413
FAM71A	212797788	212800120
BATF3	212859758	212873327
NSL1	212899494	212965139	0.0855951
TATDN3	212965169	212990167
SPATA45	213003484	213020991
FLVCR1-AS1	213029945	213031480
FLVCR1	213031596	213072705	0.0540067
VASH2	213123861	213164927	0.00242966
ANGEL2	213165523	213189217
RPS6KC1	213224574	213446808	0.095501
PROX1-AS1	213992983	214159496	0.000155446
PROX1	214161277	214214847
SMYD2	214454564	214510477
PTPN14	214522038	214725024
CENPF	214776531	214837914
KCNK2	215178884	215410436
KCTD3	215740734	215795149
USH2A	215796235	216596738
ESRRG	216676587	217311097		0.0364585
GPATCH2	217600334	217804444
SPATA17	217804665	218041495
RRP15	218458628	218511325
LYPLAL1-AS1	218517537	219347130
MIR548F3	218517537	219347130
TGFB2	218517537	219347130
TGFB2-AS1	218517537	219347130
LYPLAL1	219347172	219386207
BPNT1	220046618	220321383
EPRS	220046618	220321383
IARS2	220046618	220321383
RNU5F-1	220046618	220321383
SLC30A10	220046618	220321383
AURKAPS1	220321609	220445843
MIR664A	220321609	220445843
RAB3GAP2	220321609	220445843
SNORA36B	220321609	220445843
MARK1	220701524	220837799
C1orf115	220863627	220872499
MARC2	220921675	220957596
MARC1	220960038	220987741
LINC01352	221002596	221005770
HLX-AS1	221006104	221058400
HLX	221006104	221058400	0.0216144
C1orf140	221503269	221509638
DUSP10	221874761	221915518
HHIPL2	222695601	222721444
TAF1A-AS1	222731243	222765975
TAF1A	222731243	222765975	0.0448843
MIA3	222791443	222841354		0.00310908
AIDA	222841354	222885864
BROX	222885894	222908538
FAM177B	222910557	222924002
DISP1	222988430	223179337
TLR5	223282747	223316624			putative modifier locus for depression
SUSD4	223394160	223537544
CCDC185	223566714	223568812
CAPN8	223714971	223853436
CAPN2	223889294	223963720
TP53BP2	223967594	224033674
GTF2IP20	224138967	224180346
FBXO28	224301788	224349749
DEGS1	224370909	224381142
LOC101927143	224396449	224400981
LOC101927164	224407314	224517891
MIR320B2	224407314	224517891
NVL	224407314	224517891	0.0827765
CNIH4	224544512	224567153
MIR4742	224572844	224622001
WDR26	224572844	224622001
CNIH3	224804178	224928249
DNAH14	225117355	225586996
LBR	225589203	225616557
ENAH	225674533	225840845
SRP9	225965514	225978168
EPHX1	225997775	226070420
TMEM63A	225997775	226070420
LEFTY1	226073981	226076846	0.0904591
MIR6741	226107576	226112040
PYCR2	226107576	226112040
LEFTY2	226124297	226129083
SDE2	226170402	226187066
H3F3A	226250407	226259703
ACBD3	226332379	226374423
MIXL1	226411318	226414756
LIN9	226418849	226497449
PARP1	226548391	226595801		0.0564433
C1orf95	226736500	226796915
ITPKB	226819390	226926876
ITPKB-IT1	226819390	226926876
PSEN2	227058272	227083804	0.0605834
ADCK3	227127937	227175246
CDC42BPA	227177565	227505826
ZNF678	227751219	227865144
ZNF847P	227884732	227885408
JMJD4	227916239	227968932
LOC100130093	227916239	227968932
SNAP47	227916239	227968932
MIR5008	228109164	228135676
WNT9A	228109164	228135676	0.0698556
WNT3A	228194722	228248972	0.0927682
ARF1	228270360	228286913
C1orf35	228288427	228291163		0.0538101
MRPL55	228294379	228297013
GUK1	228327784	228336655
GJC2	228337414	228347527
IBA57-AS1	228351786	228353213	0.0694143
IBA57	228353508	228369958
C1orf145	228391206	228566575
OBSCN	228391206	228566575
MIR6742	228581376	228594517
TRIM11	228581376	228594517	0.0841409
TRIM17	228595635	228604583
HIST3H3	228612545	228613026
HIST3H2A	228645064	228645560
HIST3H2BB	228645807	228646259
MIR4666A	228649774	228649853
RNF187	228675067	228683889
MIR7641-2	228746044	228746094
DUSP5P1	228780393	228882416
RHOU	228780393	228882416
RAB4A	229406808	229441640	0.0172811
CCSAP	229456751	229478688	0.0160634
ACTA1	229566992	229569843
NUP133	229577043	229644088
LOC101927478	229644176	229649834
ABCB10	229652328	229694442
TAF5L	229728865	229761794	0.0175943
URB2	229761980	229795946
GALNT2	230193535	230417876
PGBD5	230457391	230561674
COG2	230778201	230829731
AGT	230838271	230850336
CAPN9	230883129	230937749
C1orf198	230972864	231005335
LOC101927604	231010591	231014761
TTC13	231041986	231114618
ARV1	231114822	231136479
FAM89A	231154703	231175995
LOC149373	231298673	231357314
TRIM67	231298673	231357314	0.0967877
C1orf131	231359508	231413719	0.00695443
GNPAT	231359508	231413719
EXOC8	231468476	231473618
SPRTN	231473681	231490773
EGLN1	231499496	231560790		0.0935277
SNRPD2P2	231611509	231612271
DISC1	231664398	232177019
DISC1-IT1	231664398	232177019
DISC2	231664398	232177019
TSNAX	231664398	232177019
TSNAX-DISC1	231664398	232177019
SIPA1L2	232533711	232651243
MAP10	232940637	232946092
NTPCR	233086369	233114219
PCNXL2	233119881	233431459
KIAA1804	233463513	233520894	0.0499338
KCNK1	233749749	233808258
MIR4427	233749749	233808258
SLC35F3	234040457	234460264
COA6	234508552	234519795
LOC101927765	234508552	234519795
TARBP1	234527058	234614849
LINC01354	234663636	234667525	0.0994185
IRF2BP2	234740014	234745271
LINC00184	234765056	234770526
LOC101927787	234782034	234796670
LINC01132	234859788	234867390
LOC101927851	235093089	235099746
SNORA14B	235272657	235292256	0.0740356
TOMM20	235272657	235292256
RBM34	235294497	235324571
ARID4B	235330209	235491532
MIR4753	235330209	235491532
GGPS1	235491752	235507844		0.0281193
B3GALNT2	235530674	235667781
TBCE	235530674	235667781		0.0441211
GNG4	235676124	236047008
LYST	235676124	236047008
MIR1537	235676124	236047008
NID1	236139131	236228481
GPR137B	236305831	236372209
ERO1B	236378421	236445339
EDARADD	236557679	236648008
HEATR1	236681513	236767841
LGALS8	236681513	236767841
LGALS8-AS1	236681513	236767841
ACTN2	236849753	236927927
MTR	236958580	237067281
MIR4428	237205701	237997288
RYR2	237205701	237997288
LOC100130331	238025474	238091619
ZP4	238025474	238091619
LINC01139	238643683	238649317
CHRM3	239792372	240072717
CHRM3-AS1	239792372	240072717
FMN2	240255184	240638489
GREM2	240640408	240912217
RGS7	240938813	241520530
FH	241660856	241683085
CHML	241695433	241803701	0.0892646
OPN3	241695433	241803701
KMO	241695433	241803701	0.0414732
WDR64	241815579	241965434
EXO1	242011492	242053241
MAP1LC3C	242158791	242162385	0.000685495
PLD5	242251688	242687998	0.0885081
LINC01347	243219615	243265046
CEP170	243287729	243418708		0.0740864
AKT3	243419306	244006886
MIR4677	243419306	244006886
SDCCAG8	243419306	244006886
LOC339529	244080703	244210619
ZBTB18	244212240	244220780
ADSS	244571793	244615436
C1orf101	244624672	244803662
DESI2	244816349	244872336
COX20	244998638	245010243
HNRNPU-AS1	244998638	245010243
HNRNPU	245013601	245027827
EFCAB2	245128505	245288530
LOC101928068	245128505	245288530
KIF26B	245318286	245866428
SMYD3	245912641	246670644
LOC255654	246679340	246687589
TFB2M	246703862	246729565
CNST	246729638	246831884
SCCPDH	246887377	246931440
LINC01341	246952918	246954788
AHCTF1	247002401	247094726
ZNF670	247108848	247242115
ZNF670-ZNF695	247108848	247242115
ZNF695	247108848	247242115	0.0562719
ZNF669	247263263	247267674
C1orf229	247273461	247275719
ZNF124	247285276	247335319
MIR3916	247365268	247365362		0.0148014
ZNF496	247463621	247495045	0.0265675
NLRP3	247579457	247612406	0.0706364	0.0995385
OR2B11	247614330	247615284
GCSAML	247670359	247740992
OR11L1	248004229	248005198
TRIM58	248020500	248043438
OR2W3	248058888	248059833
OR2T8	248084319	248085258
OR2L13	248100330	248264224	4e-08
OR2L2	248100330	248264224	6.79521e-05
OR2L1P	248100330	248264224	0.0566766
OR2L8	248100330	248264224	3.80544e-09
OR2AK2	248100330	248264224	0.0329805
OR2L3	248100330	248264224	4.25534e-05
OR2L5	248100330	248264224	0.0470682
OR2M5	248308449	248309388
OR2M3	248366369	248367308
OR2M4	248402230	248403166
OR2T33	248436153	248437116
OR14I1	248844669	248845605
SH3BP5L	249104650	249120154
MIR3124	249120575	249120642
ZNF672	249132376	249143716
ZNF692	249144202	249153315
PGBD2	249200441	249213345

## Sheet:  (g) Chromosome 11
List of genes located up to approximately 20Mb either side of the chromosome 11 breakpoint; Start and End genomic co-ordinates relative to genome assembly hg19; putative modifier locus for depression is boxed; disrupted gene DISC1FP1 is highlighted in red; where DEXSeq padj<0.1 for multiple genomic segments the lowest value is given
Gene	Start	End	DESeq2 padj	DEXSeq padj
FADD	70049268	70053508
MIR548K	70116805	70230607
PPFIA1	70116805	70230607
CTTN	70244611	70282690
SHANK2	70313960	70935842
SHANK2-AS1	70313960	70935842
SHANK2-AS3	70313960	70935842
FLJ42102	71116791	71134400
DHCR7	71145456	71159477
MIR6754	71164216	71212581
NADSYN1	71164216	71212581
KRTAP5-7	71238312	71239210
KRTAP5-8	71249070	71250253
KRTAP5-9	71259465	71260653
KRTAP5-10	71276608	71277666
KRTAP5-11	71292900	71293921
ALG1L9P	71498556	71524905
FAM86C1	71498556	71524905
ZNF705E	71525090	71532593
LOC100133315	71576554	71639493
RNF121	71639767	71708643
ANAPC15	71709957	71823822
IL18BP	71709957	71823822
LAMTOR1	71709957	71823822
LOC100128494	71709957	71823822
LRTOMT	71709957	71823822
MIR3165	71709957	71823822
NUMA1	71709957	71823822		0.00197445
FOLR3	71846770	71850934
FOLR1	71900601	71907367
FOLR2	71927818	71932994
INPPL1	71935881	71955220
PHOX2A	71935881	71955220
CLPB	72003469	72145728
LINC01537	72281699	72284266
PDE2A	72287183	72385497
ARAP1	72396113	72463434
STARD10	72465773	72504750
ATG16L2	72525450	72540680
FCHSD2	72547789	72853143
P2RY2	72929342	72953472
P2RY6	72975549	73009670
ARHGEF17	73019662	73080425
RELT	73087404	73108519
FAM168A	73111522	73309234
PLEKHB1	73357222	73373864	0.000951503	0.0876325
RAB6A	73386682	73472201		0.0560257
MRPL48	73498916	73575656	0.0216364
PAAF1	73583712	73638781
COA4	73583712	73638781	0.0416356	0.0945292
DNAJB13	73661363	73681332	0.00794925
UCP2	73685715	73693889	0.0539428	0.00884018
UCP3	73711325	73720282
C2CD3	73723758	73882064
PPME1	73882107	73965748
LOC101928580	73977693	74035750
P4HA3	73977693	74035750
PGM2L1	74041356	74109510
KCNE3	74165885	74178600
LIPT2	74202922	74204755
POLD3	74303574	74354105		0.0656058
CHRDL2	74407472	74442430
RNF169	74459912	74660232
XRRA1	74459912	74660232	0.0880561	0.0259933
SPCS2	74660291	74690076
NEU3	74699949	74718743
SLCO2B1	74862031	74917445
TPBGL	74951949	74954749
ARRB1	74971165	75062875
MIR326	74971165	75062875
RPS3	75110534	75133345		0.0180079
SNORD15A	75110534	75133345
SNORD15B	75110534	75133345
KLHL35	75133437	75141674	0.0114478
GDPD5	75145684	75236599
SERPINH1	75273100	75283849
MAP6	75297962	75379479
MOGAT2	75428933	75442331
LOC283214	75469499	75479692
DGAT2	75479777	75512581
UVRAG	75526211	75855282
WNT11	75897369	75917574	0.0630119
PRKRIR	76061000	76092009
LOC100506127	76092356	76125665
C11orf30	76156068	76263943		0.0385285
LRRC32	76368567	76381791	0.0211725
GUCY2EP	76391209	76432833
LOC101928837	76493356	76509198
TSKU	76493356	76509198
ACER3	76571916	76737841	0.038072
B3GNT6	76745384	76753005
CAPN5	76777991	76837198
OMP	76777991	76837198
MYO7A	76839309	76926286
GDPD4	76927602	76998463
PAK1	77033059	77185108	0.0735567
AQP11	77300679	77321401
CLNS1A	77327195	77348851
RSF1	77377273	77531880
AAMDC	77532207	77583398	0.0544996
INTS4	77589765	77705717
ALG8	77726760	77850699		0.0567368
KCTD14	77726760	77850699
NDUFC2	77726760	77850699
NDUFC2-KCTD14	77726760	77850699
THRSP	77726760	77850699
KCTD21	77850838	77899675
KCTD21-AS1	77850838	77899675
USP35	77899857	77925757
GAB2	77926335	78128868
LOC101928865	78135028	78140882
NARS2	78147006	78285909
MIR5579	78364327	79151695
MIR708	78364327	79151695
TENM4	78364327	79151695
LOC101928944	80462243	80473846
LOC101928989	81590892	82114955
FAM181B	82443045	82444906
PRCP	82535408	82611557	0.0455108
DDIAS	82612736	82645699
RAB30	82684174	82782965	0.0296634
SNORA70E	82684174	82782965
RAB30-AS1	82783107	82784754		0.0828812
PCF11	82868136	82896835
ANKRD42	82904780	82967141	0.0128361	0.00811139
CCDC90B	82970134	82997450
DLG2	83166055	85338314		0.0183067
TMEM126B	85339616	85347583	0.0245856	0.0203225
TMEM126A	85358962	85367597
CREBZF	85368607	85376182
CCDC89	85394886	85397320
SYTL2	85405264	85522202
CCDC83	85566143	85631063
PICALM	85668213	85780923
EED	85955425	85989852
MIR6755	85955425	85989852
C11orf73	86013252	86056985
CCDC81	86085777	86134151
ME3	86152149	86383678
FZD4	86502100	86666440
OR7E2P	86502100	86666440
PRSS23	86502100	86666440
LOC100506368	86666662	86711989
TMEM135	86748885	87039876
RAB38	87846414	87908635			putative modifier locus for depression
CTSC	88026759	88070941		0.0322335
GRM5	88237743	88796846
GRM5-AS1	88237743	88796846
TYR	88911039	89028927
NOX4	89057521	89322779
FOLH1B	89392464	89431886
TRIM49	89530822	89541743	1.68e-06
TRIM53AP	89575164	89584136	0.000281262
TRIM64B	89603605	89609185	0.000211113
TRIM64	89701671	89707240
TRIM49C	89764273	89775193
NAALAD2	89867817	89925779	0.00117412
CHORDC1	89933596	89956532	0.0697383
DISC1FP1	89984399	90648220
FAT3	92085261	92629635
MTNR1B	92702788	92715948
SLC36A4	92877336	92931141
CCDC67	93063882	93171636
SMCO4	93211638	93276546
CEP295	93394815	93463522
SCARNA9	93394815	93463522
SNORA25	93463680	93463812	0.0327302	0.00156219				b
SNORA32	93464144	93464265	0.0286661	0.00156219
SNORD6	93464668	93464739
SNORA1	93465169	93465299		0.00156219
SNORA8	93465526	93465665		0.00156219
SNORD5	93466393	93466466		0.00156219
SNORA18	93466631	93466763		0.00156219
MIR1304	93466839	93466930		0.00156219
SNORA40	93468275	93468402		0.00156219
TAF1D	93469095	93474703	0.0970197	0.00156219
C11orf54	93474759	93496268	0.0126298
MED17	93517404	93546496
VSTM5	93553734	93583668
HEPHL1	93754377	93847374
PANX1	93862093	93915137
IZUMO1R	94038802	94040858
GPR83	94110476	94134585	0.0566766
MIR548L	94150468	94227040
MRE11A	94150468	94227040		1.65e-05
ANKRD49	94227152	94232744		0.0782192
C11orf97	94245694	94265289
FUT4	94277016	94283064
PIWIL4	94300473	94354587
AMOTL1	94501507	94609918		0.0759784
CWC15	94695786	94706776
KDM4D	94706844	94732676
KDM4E	94758421	94760760	7.56e-06
SRSF8	94800040	94804387
ENDOD1	94822973	94865815
LOC101929295	94883702	94892312
LOC100129203	94898676	94967568	6.65e-09
SESN3	94898676	94967568		0.00205618
FAM76B	95502105	95522954	0.00195792
CEP57	95523624	95565857		0.00942371
MTMR2	95566043	95657371		0.0709747
MAML2	95709756	96076344
CCDC82	96085928	96123083
JRKL	96123157	96126727
JRKL-AS1	96176445	96240041
CNTN5	98891705	100229616	0.000773067		putative modifier locus for depression
ARHGAP42	100558406	100861656
TMEM133	100862810	100864666
PGR	100900354	101030001	0.0295756
TRPC6	101322294	101454659	0.00256026
ANGPTL5	101761404	101871796
CEP126	101761404	101871796
C11orf70	101918168	101955291	0.0338672	0.0204817
YAP1	101981191	102104154
BIRC3	102188180	102210135
BIRC2	102217912	102249401
TMEM123	102267055	102323775
MMP7	102391238	102401478
MMP20	102447565	102496063
MMP27	102562414	102576468
MMP8	102582525	102595685	0.0844479
MMP10	102641232	102651359
MMP1	102654406	102714342
MMP3	102654406	102714342
WTAPP1	102654406	102714342
MMP12	102733463	102745764
MMP13	102813720	102826463
DCUN1D5	102921412	102962944
DYNC2H1	102980159	103350591	0.0996727
PDGFD	103777913	104035027
LOC102723895	104439216	104480030
CASP12	104756444	104769397
LOC643733	104772275	104788902
CASP4	104813593	104839325	0.0329805
CASP5	104864966	104893895
CASP1	104896236	104905884
CARD16	104912052	104916051
GRIA4	105480799	105852819		0.0336354
MSANTD4	105878628	105892954
AASDHPPT	105921824	105969419
KBTBD3	105921824	105969419
LOC101928535	106120745	106135632
GUCY1A2	106544737	106889171
CWF19L2	107197071	107328572
ALKBH8	107373452	107436461		0.0759784
ELMOD1	107461816	107537505
LOC643923	107461816	107537505
SLN	107578100	107582787
SLC35F2	107661716	107729914
RAB39A	107799200	107834208
CUL5	107879407	107978488
ACAT1	107992257	108018891	0.0736414
NPAT	108028118	108093365
ATM	108093558	108239826		0.0964763
C11orf65	108253726	108338258
KDELC2	108342832	108369159
EXPH5	108376157	108464465
DDX10	108535751	108811657
C11orf87	109292845	109299893
ZC3H12C	109964086	110042566	0.00821751
